# Supplementary material for: Higher maternal adiposity reduces offspring birthweight if associated with a metabolically favourable profile
Source: Diabetologia. Author manuscript; Available in PMC 2021 Dec 1. (PMC8563674; doi:10.1007/s00125-021-05570-9)
Supplement: Supplementary Information [file EMS135428-supplement-Supplementary_Information.zip]

Archive with 2 entries (2 files):
- 125_2021_5570_MOESM1_ESM.pdf
- 125_2021_5570_MOESM2_ESM.xlsx
