# Supplementary material for: Higher maternal adiposity reduces offspring birthweight if associated with a metabolically favourable profile
Source: Diabetologia. Author manuscript; Available in PMC 2021 Dec 1. (PMC8563674; doi:10.1007/s00125-021-05570-9)
Supplement: Supplementary Information [file EMS135428-supplement-Supplementary_Information.zip › 125_2021_5570_MOESM2_ESM.xlsx]

## Sheet: ESM Table 1
ESM Table 1: Characteristics of genome-wide association studies of the exposures
Study	Locke et al 2015[1]	Lu et al 2016[2]	Ji et al 2019[3]
Trait	BMI	Body Fat Percentage	Favourable Adiposity
Population	Trans-Ethnic(used Europeans)	Trans-Ethnic	European
No of Discovery cohorts	80	43	1
No of Discovery participants	234069	76137	442278
No of Replication cohorts	34	13	6
No of Replication participants	88137	24582	29,400-120,00
N (total)	322154	100716	442278
N(%) of participants that were female	53	49	54
a) For Locke et al 2015[1] and Lu et al 2016[2], the Replication participants are those with Metabochip data.
b) For Ji et al 2019[3], the Replication participants are the participants from the GWAS that contributed to the multivariate analyses.
References
1	Locke AE, Kahali B, Berndt SI, Justice AE, Pers TH, Day FR, et al. Genetic studies of body mass index yield new insights for obesity biology. Nature. 2015;518:197. doi: 10.1038/nature14177
2	Lu Y, Day FR, Gustafsson S, Buchkovich ML, Na J, Bataille V, et al. New loci for body fat percentage reveal link between adiposity and cardiometabolic disease risk. Nature Communications. 2016;7:10495. doi: 10.1038/ncomms10495
3	Ji Y, Yiorkas AM, Frau F, Mook-Kanamori D, Staiger H, Thomas EL, et al. Genome-Wide and Abdominal MRI Data Provide Evidence That a Genetically Determined Favorable Adiposity Phenotype Is Characterized by Lower Ectopic Liver Fat and Lower Risk of Type 2 Diabetes, Heart Disease, and Hypertension. Diabetes. 2019;68(1):207. doi: 10.2337/db18-0708.

## Sheet: ESM Table 2
ESM Table 2: Details of SNPs used in our Mendelian Randomisation analyses
Trait	SNP	Nearest/Nearby gene	Trait raising allele	Trait lowering allele	Trait raising allele frequency	Beta for trait	Units for Beta	Source of Units	Source of SNP
Favourable Adiposity	rs11045172	PDE3A	C	A	0.2	0.012	Body fat percentage SDs	Lu et al 2016[1]	Ji et al 2019[2]
Favourable Adiposity	rs11118306	LYPLAL1/ZC3H11B	A	G	0.41	0.023	Body fat percentage SDs	Lu et al 2016[1]	Ji et al 2019[2]
Favourable Adiposity	rs13389219	COBLL1/GRB14	T	C	0.4	0.023	Body fat percentage SDs	Lu et al 2016[1]	Ji et al 2019[2]
Favourable Adiposity	rs1801282	PPARG	G	C	0.13	0.031	Body fat percentage SDs	Lu et al 2016[1]	Ji et al 2019[2]
Favourable Adiposity	rs2267373	MAFF/PLA2G6	C	T	0.42	0.025	Body fat percentage SDs	Lu et al 2016[1]	Ji et al 2019[2]
Favourable Adiposity	rs2276936	FAM13A	A	C	0.53	0.018	Body fat percentage SDs	Lu et al 2016[1]	Ji et al 2019[2]
Favourable Adiposity	rs2943653	IRS1/NYAP2	C	T	0.33	0.032	Body fat percentage SDs	Lu et al 2016[1]	Ji et al 2019[2]
Favourable Adiposity	rs2980888	TRIB1/LRATD2	C	T	0.7	0.006	Body fat percentage SDs	Lu et al 2016[1]	Ji et al 2019[2]
Favourable Adiposity	rs40271	ANKRD55/C5orf67	C	T	0.26	0.021	Body fat percentage SDs	Lu et al 2016[1]	Ji et al 2019[2]
Favourable Adiposity	rs632057	CITED2	G	T	0.63	0.009	Body fat percentage SDs	Lu et al 2016[1]	Ji et al 2019[2]
Favourable Adiposity	rs7133378	CCDC92/DNAH10	A	G	0.32	0.026	Body fat percentage SDs	Lu et al 2016[1]	Ji et al 2019[2]
Favourable Adiposity	rs7258937	PEPD	T	C	0.51	0.015	Body fat percentage SDs	Lu et al 2016[1]	Ji et al 2019[2]
Favourable Adiposity	rs972283	KLF14/MKLN1	A	G	0.49	0.017	Body fat percentage SDs	Lu et al 2016[1]	Ji et al 2019[2]
Favourable Adiposity	rs998584	VEGFA	C	A	0.52	0.016	Body fat percentage SDs	Lu et al 2016[1]	Ji et al 2019[2]
BMI	rs1000940	RABEP1	G	A	0.32	0.019	Kg/m2 SDs	Locke et al 2015[3]	Locke et al 2015[3]
BMI	rs10132280	STXBP6	C	A	0.68	0.023	Kg/m2 SDs	Locke et al 2015[3]	Locke et al 2015[3]
BMI	rs1016287	LINC01122	T	C	0.29	0.023	Kg/m2 SDs	Locke et al 2015[3]	Locke et al 2015[3]
BMI	rs10182181	ADCY3/POMC/NCOA1	G	A	0.46	0.031	Kg/m2 SDs	Locke et al 2015[3]	Locke et al 2015[3]
BMI	rs10733682	LMX1B	A	G	0.48	0.017	Kg/m2 SDs	Locke et al 2015[3]	Locke et al 2015[3]
BMI	rs10938397	GNPDA2/GABRG1	G	A	0.43	0.04	Kg/m2 SDs	Locke et al 2015[3]	Locke et al 2015[3]
BMI	rs10968576	LINGO2	G	A	0.32	0.025	Kg/m2 SDs	Locke et al 2015[3]	Locke et al 2015[3]
BMI	rs11030104	BDNF	A	G	0.79	0.041	Kg/m2 SDs	Locke et al 2015[3]	Locke et al 2015[3]
BMI	rs11057405	CLIP1	G	A	0.9	0.031	Kg/m2 SDs	Locke et al 2015[3]	Locke et al 2015[3]
BMI	rs11126666	KCNK3	A	G	0.28	0.021	Kg/m2 SDs	Locke et al 2015[3]	Locke et al 2015[3]
BMI	rs11165643	PTBP2	T	C	0.58	0.022	Kg/m2 SDs	Locke et al 2015[3]	Locke et al 2015[3]
BMI	rs11191560	NT5C2/CYP17A1/SFXN2	C	T	0.09	0.031	Kg/m2 SDs	Locke et al 2015[3]	Locke et al 2015[3]
BMI	rs11583200	ELAVL4	C	T	0.4	0.018	Kg/m2 SDs	Locke et al 2015[3]	Locke et al 2015[3]
BMI	rs1167827	HIP1/PMS2L3/ PMS2P5/WBSCR16	G	A	0.55	0.02	Kg/m2 SDs	Locke et al 2015[3]	Locke et al 2015[3]
BMI	rs11688816	EHBP1	G	A	0.53	0.017	Kg/m2 SDs	Locke et al 2015[3]	Locke et al 2015[3]
BMI	rs11727676	HHIP	T	C	0.91	0.036	Kg/m2 SDs	Locke et al 2015[3]	Locke et al 2015[3]
BMI	rs11847697	PRKD1	T	C	0.04	0.049	Kg/m2 SDs	Locke et al 2015[3]	Locke et al 2015[3]
BMI	rs12286929	CADM1	G	A	0.52	0.022	Kg/m2 SDs	Locke et al 2015[3]	Locke et al 2015[3]
BMI	rs12401738	FUBP1/USP33	A	G	0.35	0.021	Kg/m2 SDs	Locke et al 2015[3]	Locke et al 2015[3]
BMI	rs12429545	OLFM4	A	G	0.13	0.033	Kg/m2 SDs	Locke et al 2015[3]	Locke et al 2015[3]
BMI	rs12446632	GPRC5B	G	A	0.87	0.04	Kg/m2 SDs	Locke et al 2015[3]	Locke et al 2015[3]
BMI	rs12566985	FPGT-TNNI3K	G	A	0.45	0.024	Kg/m2 SDs	Locke et al 2015[3]	Locke et al 2015[3]
BMI	rs12885454	PRKD1	C	A	0.64	0.021	Kg/m2 SDs	Locke et al 2015[3]	Locke et al 2015[3]
BMI	rs12940622	RPTOR	G	A	0.58	0.018	Kg/m2 SDs	Locke et al 2015[3]	Locke et al 2015[3]
BMI	rs13021737	TMEM18	G	A	0.83	0.06	Kg/m2 SDs	Locke et al 2015[3]	Locke et al 2015[3]
BMI	rs13078960	CADM2	G	T	0.2	0.03	Kg/m2 SDs	Locke et al 2015[3]	Locke et al 2015[3]
BMI	rs13107325	SLC39A8	T	C	0.07	0.048	Kg/m2 SDs	Locke et al 2015[3]	Locke et al 2015[3]
BMI	rs13191362	PARK2	A	G	0.88	0.028	Kg/m2 SDs	Locke et al 2015[3]	Locke et al 2015[3]
BMI	rs1516725	E7V5	C	T	0.87	0.045	Kg/m2 SDs	Locke et al 2015[3]	Locke et al 2015[3]
BMI	rs1528435	UBE2E3	T	C	0.63	0.018	Kg/m2 SDs	Locke et al 2015[3]	Locke et al 2015[3]
BMI	rs1558902	FTO	A	T	0.42	0.082	Kg/m2 SDs	Locke et al 2015[3]	Locke et al 2015[3]
BMI	rs16851483	RASA2	T	G	0.07	0.048	Kg/m2 SDs	Locke et al 2015[3]	Locke et al 2015[3]
BMI	rs16951275	M4P2K5/LBXCOR1	T	C	0.78	0.031	Kg/m2 SDs	Locke et al 2015[3]	Locke et al 2015[3]
BMI	rs17001654	NUP54/SCARB2	G	C	0.15	0.031	Kg/m2 SDs	Locke et al 2015[3]	Locke et al 2015[3]
BMI	rs17024393	GNAT2/AMPD2	C	T	0.04	0.066	Kg/m2 SDs	Locke et al 2015[3]	Locke et al 2015[3]
BMI	rs17094222	HIF1AN	C	T	0.21	0.025	Kg/m2 SDs	Locke et al 2015[3]	Locke et al 2015[3]
BMI	rs17405819	HNF4G	T	C	0.7	0.022	Kg/m2 SDs	Locke et al 2015[3]	Locke et al 2015[3]
BMI	rs17724992	GDF15/PGPEP1	A	G	0.75	0.019	Kg/m2 SDs	Locke et al 2015[3]	Locke et al 2015[3]
BMI	rs1808579	NPC1/C18orf8	C	T	0.53	0.017	Kg/m2 SDs	Locke et al 2015[3]	Locke et al 2015[3]
BMI	rs1928295	TLR4	T	C	0.55	0.019	Kg/m2 SDs	Locke et al 2015[3]	Locke et al 2015[3]
BMI	rs2033529	TDRG1/LRFN2	G	A	0.29	0.019	Kg/m2 SDs	Locke et al 2015[3]	Locke et al 2015[3]
BMI	rs2033732	RALYL	C	T	0.75	0.019	Kg/m2 SDs	Locke et al 2015[3]	Locke et al 2015[3]
BMI	rs205262	C6orf106/SNRPC	G	A	0.27	0.022	Kg/m2 SDs	Locke et al 2015[3]	Locke et al 2015[3]
BMI	rs2075650	TOMM40/APOE/APOC1	A	G	0.85	0.026	Kg/m2 SDs	Locke et al 2015[3]	Locke et al 2015[3]
BMI	rs2112347	POC5/HMGCR/COL4A3BP	T	G	0.63	0.026	Kg/m2 SDs	Locke et al 2015[3]	Locke et al 2015[3]
BMI	rs2121279	LRP1B	T	C	0.15	0.025	Kg/m2 SDs	Locke et al 2015[3]	Locke et al 2015[3]
BMI	rs2176598	HSD17B12	T	C	0.25	0.02	Kg/m2 SDs	Locke et al 2015[3]	Locke et al 2015[3]
BMI	rs2207139	TFAP2B	G	A	0.18	0.045	Kg/m2 SDs	Locke et al 2015[3]	Locke et al 2015[3]
BMI	rs2245368	PMS2L11	C	T	0.18	0.032	Kg/m2 SDs	Locke et al 2015[3]	Locke et al 2015[3]
BMI	rs2287019	QPCTL/GIPR	C	T	0.8	0.036	Kg/m2 SDs	Locke et al 2015[3]	Locke et al 2015[3]
BMI	rs2365389	FHIT	C	T	0.58	0.02	Kg/m2 SDs	Locke et al 2015[3]	Locke et al 2015[3]
BMI	rs2650492	SBK1/APOBR	A	G	0.3	0.021	Kg/m2 SDs	Locke et al 2015[3]	Locke et al 2015[3]
BMI	rs2820292	NAV1	C	A	0.56	0.02	Kg/m2 SDs	Locke et al 2015[3]	Locke et al 2015[3]
BMI	rs29941	KCTD15	G	A	0.67	0.018	Kg/m2 SDs	Locke et al 2015[3]	Locke et al 2015[3]
BMI	rs3101336	NEGR1	C	T	0.61	0.033	Kg/m2 SDs	Locke et al 2015[3]	Locke et al 2015[3]
BMI	rs3736485	SCG3/DMXL2	A	G	0.45	0.018	Kg/m2 SDs	Locke et al 2015[3]	Locke et al 2015[3]
BMI	rs3810291	ZC3H4	A	G	0.67	0.028	Kg/m2 SDs	Locke et al 2015[3]	Locke et al 2015[3]
BMI	rs3817334	MTCH2/CELF1/C1QTNF4/SPI1	T	C	0.41	0.026	Kg/m2 SDs	Locke et al 2015[3]	Locke et al 2015[3]
BMI	rs3849570	GBE1	A	C	0.36	0.019	Kg/m2 SDs	Locke et al 2015[3]	Locke et al 2015[3]
BMI	rs3888190	SH2B1/APOBR/ATXN2L/SULT1A2/SBK1/TUFM	A	C	0.4	0.031	Kg/m2 SDs	Locke et al 2015[3]	Locke et al 2015[3]
BMI	rs4256980	TRIM66/TUB	G	C	0.65	0.021	Kg/m2 SDs	Locke et al 2015[3]	Locke et al 2015[3]
BMI	rs4740619	C9orf93	T	C	0.54	0.018	Kg/m2 SDs	Locke et al 2015[3]	Locke et al 2015[3]
BMI	rs543874	SEC16B	G	A	0.19	0.048	Kg/m2 SDs	Locke et al 2015[3]	Locke et al 2015[3]
BMI	rs6477694	EPB41L4B/C9orf4	C	T	0.37	0.017	Kg/m2 SDs	Locke et al 2015[3]	Locke et al 2015[3]
BMI	rs6567160	MC4R	C	T	0.24	0.056	Kg/m2 SDs	Locke et al 2015[3]	Locke et al 2015[3]
BMI	rs657452	AGBL4	A	G	0.39	0.023	Kg/m2 SDs	Locke et al 2015[3]	Locke et al 2015[3]
BMI	rs6804842	RARB	G	A	0.58	0.019	Kg/m2 SDs	Locke et al 2015[3]	Locke et al 2015[3]
BMI	rs7138803	BCDIN3D/FAIM2	A	G	0.38	0.032	Kg/m2 SDs	Locke et al 2015[3]	Locke et al 2015[3]
BMI	rs7141420	NRXN3	T	C	0.53	0.024	Kg/m2 SDs	Locke et al 2015[3]	Locke et al 2015[3]
BMI	rs7243357	GRP	T	G	0.81	0.022	Kg/m2 SDs	Locke et al 2015[3]	Locke et al 2015[3]
BMI	rs758747	NLRC3	T	C	0.27	0.023	Kg/m2 SDs	Locke et al 2015[3]	Locke et al 2015[3]
BMI	rs7599312	ERBB4	G	A	0.72	0.022	Kg/m2 SDs	Locke et al 2015[3]	Locke et al 2015[3]
BMI	rs7899106	GRID1	G	A	0.05	0.04	Kg/m2 SDs	Locke et al 2015[3]	Locke et al 2015[3]
BMI	rs9400239	FOXO3/ HSS00296402	C	T	0.69	0.019	Kg/m2 SDs	Locke et al 2015[3]	Locke et al 2015[3]
BMI	rs9581854	MTIF3/GTF3A	T	C	0.18	0.03	Kg/m2 SDs	Locke et al 2015[3]	Locke et al 2015[3]
BMI	rs9925964	KAT8/ZNF646/VKORC1/ZNF688/STX1B/FBXL19	A	G	0.62	0.019	Kg/m2 SDs	Locke et al 2015[3]	Locke et al 2015[3]
	a)The alleles are alligned to human reference sequence build 36 for Lu et al 2016[1] and Locke et al 2015[3] and build 37 for Ji et al 2019[2]
	References
	1	Lu Y, Day FR, Gustafsson S, Buchkovich ML, Na J, Bataille V, et al. New loci for body fat percentage reveal link between adiposity and cardiometabolic disease risk. Nature Communications. 2016;7:10495. doi: 10.1038/ncomms10495
	2	Ji Y, Yiorkas AM, Frau F, Mook-Kanamori D, Staiger H, Thomas EL, et al. Genome-Wide and Abdominal MRI Data Provide Evidence That a Genetically Determined Favorable Adiposity Phenotype Is Characterized by Lower Ectopic Liver Fat and Lower Risk of Type 2 Diabetes, Heart Disease, and Hypertension. Diabetes. 2019;68(1):207. doi: 10.2337/db18-0708.
	3	Locke AE, Kahali B, Berndt SI, Justice AE, Pers TH, Day FR, et al. Genetic studies of body mass index yield new insights for obesity biology. Nature. 2015;518:197. doi: 10.1038/nature14177

## Sheet: ESM Table 3
ESM Table 3: Measurement of birth anthropometric traits in selected cohorts for secondary analyses
Trait	Detail	ALSPAC[1]	BiB[2,3]	EFSOCH[4]	HAPO[5]
Birth Weight	Data extraction method (Directly measured by researchers = 1, Extracted from clinical records = 0)	0	0	1	1
Birth Weight	Measurement methods used (if applicable)	NA	NA	Calibrated electronic scale	Calibrated electronic scale
Birth Length	Data extraction method (Directly measured by researchers = 1, Extracted from clinical records = 0)	0	NA	1	1
Birth Length	Measurement methods used (if applicable)	NA	NA	Standardized plastic board	Standardized plastic board
Ponderal Index	Data extraction method (Directly measured by researchers = 1, Extracted from clinical records = 0)	1	NA	1	1
Ponderal Index	Measurement methods used (if applicable)	Calculated	NA	Calculated	Calculated
Head Circumference	Data extraction method (Directly measured by researchers = 1, Extracted from clinical records = 0)	0	1	1	1
Head Circumference	Measurement methods used (if applicable)	NA	Standardized measuring tape	Standardized measuring tape	Standardized measuring tape
Triceps Skinfold	Data extraction method (Directly measured by researchers = 1, Extracted from clinical records = 0)	NA	1	1	1
Triceps Skinfold	Measurement methods used (if applicable)	NA	Calipers	Calipers	Calipers
Subscapular Skinfold	Data extraction method (Directly measured by researchers = 1, Extracted from clinical records = 0)	NA	1	1	1
Subscapular Skinfold	Measurement methods used (if applicable)	NA	Calipers	Calipers	Calipers
Sum of Skinfolds	Data extraction method (Directly measured by researchers = 1, Extracted from clinical records = 0)	NA	1	1	1
Sum of Skinfolds	Measurement methods used (if applicable)	NA	Calculated	Calculated	Calculated
References
1	Fraser A, Macdonald-Wallis C, Tilling K, Boyd A, Golding J, Davey Smith G, et al. Cohort Profile: The Avon Longitudinal Study of Parents and Children: ALSPAC mothers cohort. International Journal of Epidemiology. 2013;42(1):97-110. doi: 10.1093/ije/dys066.
2	Waiblinger D, Lawlor DA, Tuffnell D, Petherick ES, West J, Pickett KE, et al. Cohort Profile: The Born in Bradford multi-ethnic family cohort study. International Journal of Epidemiology. 2012;42(4):978-91. doi: 10.1093/ije/dys112.
3	Mebrahtu TF, Feltbower RG, Parslow RC. Effects of birth weight and growth on childhood wheezing disorders: findings from the Born in Bradford Cohort. BMJ Open. 2015;5(11):e009553. doi: 10.1136/bmjopen-2015-009553.
4	Knight B, Shields BM, Hattersley AT. The Exeter Family Study of Childhood Health (EFSOCH): study protocol and methodology. Paediatric and Perinatal Epidemiology. 2006;20(2):172-9. doi: 10.1111/j.1365-3016.2006.00701.x.
5	Group HSCR. Hyperglycemia and Adverse Pregnancy Outcome (HAPO) Study: associations with neonatal anthropometrics. Diabetes. 2009;58(2):453-9. doi: 10.2337/db08-1112.

## Sheet: ESM Table 4
ESM Table 4: Maternal SNP-birth weight associations across the included studies
Trait	SNP	Nearest/Nearby gene	Trait raising allele	Trait lowering allele	Trait raising allele frequency	UKB + EGG WLM difference in mean birth weight in g (95 % CI)	UKB SEM difference in mean birth weight in g (95 % CI)	ALSPAC difference in mean birth weight in g (95 % CI)	EFSOCH difference in mean birth weight in g (95 % CI)	HAPO 1 difference in mean birth weight in g (95 % CI)	HAPO 2 difference in mean birth weight in g (95 % CI)	BiB difference in mean birth weight in g (95 % CI)
Favourable Adiposity	rs11045172	PDE3A	C	A	0.2	1.549 (-3.574 to 6.671)	1.557 (-3.885 to 6.999)	-4.694 (-30.875 to 21.487)	20.851 (-47.121 to 88.822)	24.272 (-32.452 to 80.996)	-48.072 (-120.015 to 23.872)	-41.85 (-88.147 to 4.447)
Favourable Adiposity	rs11118306	LYPLAL1/ZC3H11B	A	G	0.41	2.904 (-1.175 to 6.983)	0.855 (-3.523 to 5.234)	-4.165 (-25.966 to 17.636)	-9.125 (-64.707 to 46.458)	-4.611 (-51.705 to 42.483)	-23.171 (-77.962 to 31.621)	-5.368 (-42.277 to 31.54)
Favourable Adiposity	rs13389219	COBLL1/GRB14	T	C	0.4	-5.711 (-9.79 to -1.632)	-5.353 (-9.757 to -0.949)	-4.56 (-25.997 to 16.877)	-47.142 (-102.857 to 8.573)	-3.229 (-49.916 to 43.459)	-32.018 (-88.273 to 24.238)	-28.793 (-66.257 to 8.67)
Favourable Adiposity	rs1801282	PPARG	G	C	0.13	-10.938 (-17.104 to -4.772)	-8.858 (-15.46 to -2.256)	14.372 (-18.185 to 46.929)	39.25 (-42.096 to 120.596)	34.822 (-38.245 to 107.89)	-127.539 (-207.91 to -47.168)	-23.771 (-81.954 to 34.412)
Favourable Adiposity	rs2267373	MAFF/PLA2G6	C	T	0.42	3.436 (-0.643 to 7.515)	4.793 (0.415 to 9.17)	-3.607 (-24.913 to 17.7)	-19.053 (-75.084 to 36.978)	79.832 (33.729 to 125.935)	47.063 (-8.941 to 103.066)	11.727 (-25.451 to 48.906)
Favourable Adiposity	rs2276936	FAM13A	A	C	0.53	-0.726 (-4.71 to 3.258)	-1.232 (-5.544 to 3.081)	3.878 (-17.081 to 24.838)	-40.033 (-93.718 to 13.651)	-13.783 (-57.898 to 30.333)	-25.609 (-79.031 to 27.813)	3.875 (-31.727 to 39.476)
Favourable Adiposity	rs2943653	IRS1/NYAP2	C	T	0.33	-4.162 (-8.431 to 0.106)	-2.965 (-7.557 to 1.627)	-19.768 (-41.806 to 2.269)	-24.757 (-82.161 to 32.647)	-1.797 (-49.039 to 45.444)	-59.039 (-116.735 to -1.343)	-2.531 (-40.617 to 35.554)
Favourable Adiposity	rs2980888	TRIB1/LRATD2	C	T	0.7	-6.437 (-10.801 to -2.074)	-6.353 (-11.048 to -1.657)	-1.309 (-24.48 to 21.861)	-18.827 (-81.462 to 43.808)	-7.279 (-55.355 to 40.796)	-22.059 (-83.877 to 39.759)	-16.325 (-56.292 to 23.643)
Favourable Adiposity	rs40271	ANKRD55/C5orf67	C	T	0.26	-1.936 (-6.584 to 2.712)	-1.387 (-6.318 to 3.544)	-10.924 (-35.09 to 13.242)	13.893 (-50.512 to 78.298)	-11.956 (-63.357 to 39.446)	-37.622 (-102.948 to 27.704)	-2.408 (-44.312 to 39.496)
Favourable Adiposity	rs632057	CITED2	G	T	0.63	-0.339 (-4.513 to 3.835)	-1.097 (-5.55 to 3.356)	-9.304 (-31.024 to 12.416)	46.371 (-10.588 to 103.331)	-12.365 (-59.959 to 35.229)	44.664 (-12.082 to 101.411)	-23.673 (-62.059 to 14.713)
Favourable Adiposity	rs7133378	CCDC92/DNAH10	A	G	0.32	-4.259 (-8.528 to 0.01)	-3.098 (-7.719 to 1.522)	-20.39 (-42.812 to 2.032)	11.466 (-47.05 to 69.983)	15.073 (-33.33 to 63.477)	-39.677 (-101.094 to 21.739)	-6.443 (-44.488 to 31.601)
Favourable Adiposity	rs7258937	PEPD	T	C	0.51	-3.049 (-7.033 to 0.935)	-3.817 (-8.124 to 0.49)	-12.651 (-33.455 to 8.153)	-24.635 (-78.505 to 29.235)	13.154 (-31.344 to 57.652)	-7.614 (-61.804 to 46.575)	7.119 (-29.215 to 43.453)
Favourable Adiposity	rs972283	KLF14/MKLN1	A	G	0.49	-0.097 (-4.081 to 3.887)	-0.54 (-4.835 to 3.755)	-9.254 (-31.241 to 12.733)	-40.157 (-94.425 to 14.11)	16.834 (-28.562 to 62.23)	4.21 (-52.42 to 60.84)	-37.828 (-74.169 to -1.487)
Favourable Adiposity	rs998584	VEGFA	C	A	0.52	-1.791 (-5.87 to 2.288)	-2.302 (-6.619 to 2.014)	-0.671 (-22.398 to 21.056)	0.259 (-53.973 to 54.492)	-8.982 (-53.482 to 35.518)	-46.944 (-102.229 to 8.341)	-10.491 (-45.929 to 24.947)
BMI	rs1000940	RABEP1	G	A	0.32	0.968 (-3.396 to 5.332)	1.575 (-3.124 to 6.275)	-2.081 (-25.244 to 21.082)	18.172 (-40.606 to 76.951)	-31.715 (-79.872 to 16.443)	2.18 (-54.416 to 58.775)	-18.369 (-56.614 to 19.876)
BMI	rs10132280	STXBP6	C	A	0.68	0.726 (-3.733 to 5.185)	1.994 (-2.727 to 6.715)	-17.229 (-39.964 to 5.505)	-26.7 (-87.192 to 33.792)	16.84 (-33.597 to 67.277)	36.18 (-23.673 to 96.034)	-21.486 (-60.546 to 17.574)
BMI	rs1016287	LINC01122	T	C	0.29	-3.92 (-8.379 to 0.538)	-3.648 (-8.363 to 1.066)	13.355 (-9.608 to 36.318)	-11.83 (-72.559 to 48.899)	37.279 (-12.994 to 87.553)	-10.594 (-71.194 to 50.005)	16.444 (-22.753 to 55.64)
BMI	rs10182181	ADCY3/POMC/NCOA1	G	A	0.46	-3.969 (-7.953 to 0.015)	-3.489 (-7.796 to 0.819)	-9.746 (-30.716 to 11.223)	-19.335 (-75.096 to 36.425)	20.319 (-25.009 to 65.646)	-55.036 (-108.467 to -1.605)	0.451 (-35.652 to 36.555)
BMI	rs10733682	LMX1B	A	G	0.48	-0.29 (-4.369 to 3.789)	-0.336 (-4.712 to 4.039)	-6.47 (-27.461 to 14.52)	21.28 (-35.417 to 77.976)	-1.538 (-47.323 to 44.247)	1.17 (-53.692 to 56.033)	3.651 (-31.603 to 38.906)
BMI	rs10938397	GNPDA2/GABRG1	G	A	0.43	-0.339 (-4.418 to 3.74)	-1.714 (-6.066 to 2.638)	15.977 (-4.922 to 36.875)	-32.366 (-85.568 to 20.836)	-17.725 (-63.914 to 28.465)	-13.596 (-69.984 to 42.792)	-10.58 (-47.25 to 26.091)
BMI	rs10968576	LINGO2	G	A	0.32	3.388 (-0.881 to 7.657)	2.696 (-1.901 to 7.292)	-4.177 (-26.363 to 18.009)	-13.954 (-72.961 to 45.053)	-24.195 (-74.129 to 25.738)	29.444 (-27.281 to 86.168)	-9.24 (-48.606 to 30.127)
BMI	rs11030104	BDNF	A	G	0.79	-4.066 (-9.093 to 0.962)	-2.096 (-7.451 to 3.259)	-11.815 (-37.953 to 14.323)	-49.016 (-117.685 to 19.654)	50.283 (-5.131 to 105.697)	57.454 (-10.076 to 124.983)	25.777 (-18.684 to 70.238)
BMI	rs11057405	CLIP1	G	A	0.9	1.452 (-5.093 to 7.997)	0.339 (-6.648 to 7.326)	2.174 (-31.799 to 36.146)	5.784 (-84.753 to 96.321)	43.487 (-33.266 to 120.239)	-128.011 (-214.795 to -41.228)	-11.153 (-67.937 to 45.63)
BMI	rs11126666	KCNK3	A	G	0.28	-3.92 (-8.569 to 0.728)	-4.219 (-9.153 to 0.716)	-4.378 (-28.273 to 19.518)	14.054 (-47.456 to 75.565)	10.704 (-41.799 to 63.208)	17.261 (-43.098 to 77.62)	37.831 (-3.481 to 79.142)
BMI	rs11165643	PTBP2	T	C	0.58	-1.162 (-5.241 to 2.917)	-2.28 (-6.651 to 2.09)	3.461 (-17.802 to 24.724)	44.031 (-13.635 to 101.697)	-3.978 (-49.558 to 41.602)	3.774 (-52.918 to 60.466)	4.2 (-32.451 to 40.852)
BMI	rs11191560	NT5C2/CYP17A1/SFXN2	C	T	0.09	4.211 (-3.283 to 11.705)	5.348 (-2.744 to 13.439)	4.539 (-34.919 to 43.996)	65.288 (-37.135 to 167.712)	-36.245 (-118.424 to 45.935)	-117.078 (-214.209 to -19.948)	23.574 (-43.246 to 90.394)
BMI	rs11583200	ELAVL4	C	T	0.4	5.324 (1.245 to 9.403)	5.253 (0.825 to 9.68)	13.3 (-8.105 to 34.705)	19.097 (-37.395 to 75.589)	21.617 (-24.717 to 67.952)	49.628 (-6.192 to 105.449)	-19.247 (-55.989 to 17.494)
BMI	rs1167827	HIP1/PMS2L3/ PMS2P5/WBSCR16	G	A	0.55	-6.921 (-11 to -2.842)	-7.31 (-11.65 to -2.969)	-7.848 (-28.854 to 13.157)	-17.161 (-72.163 to 37.841)	-9.395 (-54.955 to 36.166)	6.202 (-48.551 to 60.954)	22.03 (-14.727 to 58.787)
BMI	rs11688816	EHBP1	G	A	0.53	0.678 (-3.401 to 4.757)	0.675 (-3.658 to 5.008)	2.368 (-18.455 to 23.19)	-7.879 (-64.329 to 48.57)	7.879 (-38.317 to 54.074)	-42.132 (-96.404 to 12.141)	3.911 (-31.729 to 39.55)
BMI	rs11727676	HHIP	T	C	0.91	4.937 (-1.988 to 11.862)	2.728 (-4.575 to 10.031)	-2.994 (-41.617 to 35.629)	-13.765 (-115.847 to 88.317)	35.966 (-36.586 to 108.518)	65.338 (-28.192 to 158.868)	-7.727 (-67.74 to 52.285)
BMI	rs11847697	PRKD1	T	C	0.04	3.533 (-6.332 to 13.399)	7.831 (-2.674 to 18.337)	-3.937 (-54.574 to 46.699)	-29.691 (-160.051 to 100.668)	-6.492 (-115.858 to 102.875)	48.364 (-92.09 to 188.818)	0.804 (-89.3 to 90.909)
BMI	rs12286929	CADM1	G	A	0.52	0.339 (-3.74 to 4.418)	-0.269 (-4.585 to 4.047)	-6.061 (-26.705 to 14.584)	-27.189 (-81.53 to 27.153)	0.274 (-45.079 to 45.626)	-9.398 (-62.061 to 43.264)	6.672 (-30.034 to 43.377)
BMI	rs12401738	FUBP1/USP33	A	G	0.35	-0.194 (-4.368 to 3.98)	-0.36 (-4.786 to 4.066)	0.731 (-20.393 to 21.855)	7.477 (-46.01 to 60.964)	0.306 (-48.046 to 48.658)	-29.861 (-83.991 to 24.268)	-6.277 (-43.094 to 30.539)
BMI	rs12429545	OLFM4	A	G	0.13	6.921 (0.85 to 12.992)	6.872 (0.385 to 13.358)	35.379 (4.598 to 66.159)	1.617 (-78.536 to 81.77)	6.976 (-60.631 to 74.583)	27.457 (-56.44 to 111.355)	26.82 (-29.016 to 82.657)
BMI	rs12446632	GPRC5B	G	A	0.87	4.308 (-1.479 to 10.094)	2.807 (-3.352 to 8.966)	13.02 (-16.988 to 43.028)	56.444 (-22.437 to 135.325)	26.024 (-35.385 to 87.432)	16.221 (-59.449 to 91.891)	13.681 (-37.32 to 64.682)
BMI	rs12566985	FPGT-TNNI3K	G	A	0.45	2.662 (-1.417 to 6.741)	1.549 (-2.795 to 5.894)	3.228 (-17.725 to 24.181)	36.458 (-18.205 to 91.122)	-2.465 (-49.126 to 44.196)	-39.453 (-94.931 to 16.026)	-5.096 (-41.336 to 31.145)
BMI	rs12885454	PRKD1	C	A	0.64	6.147 (1.973 to 10.321)	5.492 (0.991 to 9.993)	16.647 (-5.165 to 38.46)	4.993 (-50.528 to 60.513)	19.751 (-28.637 to 68.139)	4.668 (-51.869 to 61.205)	29.255 (-8.253 to 66.763)
BMI	rs12940622	RPTOR	G	A	0.58	-1.5 (-5.579 to 2.579)	-0.474 (-4.806 to 3.859)	-2.557 (-23.298 to 18.185)	-40.485 (-93.693 to 12.724)	-24.468 (-71.388 to 22.451)	-16.252 (-70.971 to 38.466)	12.464 (-24.233 to 49.16)
BMI	rs13021737	TMEM18	G	A	0.83	2.372 (-2.941 to 7.684)	2.755 (-2.958 to 8.468)	3.962 (-24.085 to 32.009)	-3.098 (-77.403 to 71.207)	22.507 (-35.099 to 80.113)	29.587 (-37.729 to 96.904)	43.111 (-5.241 to 91.462)
BMI	rs13078960	CADM2	G	T	0.2	-0.145 (-5.173 to 4.882)	-0.623 (-6.003 to 4.757)	-1.555 (-27.175 to 24.066)	-60.859 (-132.175 to 10.456)	-20.413 (-75.919 to 35.093)	-30.065 (-102.579 to 42.449)	-10.937 (-55.972 to 34.098)
BMI	rs13107325	SLC39A8	T	C	0.07	0 (-7.779 to 7.779)	1.311 (-6.903 to 9.525)	-0.022 (-39.44 to 39.395)	-84.45 (-181.794 to 12.894)	88.061 (0.658 to 175.464)	27.696 (-76.927 to 132.318)	53.633 (-15.412 to 122.678)
BMI	rs13191362	PARK2	A	G	0.88	-0.194 (-6.265 to 5.878)	-2.064 (-8.589 to 4.462)	9.822 (-20.961 to 40.606)	62.903 (-14.254 to 140.059)	10.575 (-57.103 to 78.253)	69.557 (-13.351 to 152.466)	-21.613 (-77.473 to 34.246)
BMI	rs1516725	E7V5	C	T	0.87	-0.774 (-6.656 to 5.107)	-1.319 (-7.587 to 4.95)	-4.852 (-35.805 to 26.102)	-10.231 (-88.049 to 67.586)	1.457 (-63.438 to 66.351)	-47.306 (-124.638 to 30.027)	12.826 (-40.194 to 65.846)
BMI	rs1528435	UBE2E3	T	C	0.63	-2.662 (-6.836 to 1.512)	-3.115 (-7.556 to 1.325)	1.384 (-20.124 to 22.893)	54.856 (-1.216 to 110.927)	36.356 (-9.107 to 81.819)	21.523 (-31.985 to 75.031)	-5.111 (-42.631 to 32.408)
BMI	rs1558902	FTO	A	T	0.42	1.065 (-3.014 to 5.144)	1.073 (-3.321 to 5.468)	-3.946 (-25.151 to 17.258)	30.736 (-28.235 to 89.706)	13.46 (-32.522 to 59.442)	10.338 (-44.794 to 65.469)	17.462 (-19.528 to 54.452)
BMI	rs16851483	RASA2	T	G	0.07	-2.517 (-10.58 to 5.546)	-3.313 (-11.967 to 5.341)	60.888 (17.126 to 104.651)	41.946 (-75.795 to 159.687)	5.466 (-89.23 to 100.161)	-81.534 (-196.484 to 33.417)	-32.302 (-100.502 to 35.898)
BMI	rs16951275	M4P2K5/LBXCOR1	T	C	0.78	2.517 (-2.321 to 7.355)	1.565 (-3.571 to 6.7)	1.066 (-23.896 to 26.027)	56.978 (-8.058 to 122.015)	35.229 (-17.663 to 88.121)	-13.451 (-80.278 to 53.376)	-6.874 (-49.428 to 35.68)
BMI	rs17001654	NUP54/SCARB2	G	C	0.15	-2.178 (-7.965 to 3.609)	-0.843 (-6.981 to 5.296)	0.186 (-28.934 to 29.306)	70.063 (-5.328 to 145.454)	-10.199 (-76.609 to 56.211)	-10.172 (-88.392 to 68.048)	-13.518 (-63.269 to 36.234)
BMI	rs17024393	GNAT2/AMPD2	C	T	0.04	12.052 (-0.375 to 24.479)	10.188 (-3.32 to 23.696)	-48.634 (-116.571 to 19.304)	-19.177 (-185.523 to 147.168)	105.135 (-38.713 to 248.982)	-30.181 (-218.177 to 157.816)	1.637 (-120.79 to 124.063)
BMI	rs17094222	HIF1AN	C	T	0.21	-1.742 (-6.675 to 3.19)	-1.6 (-6.876 to 3.675)	-6.778 (-32.642 to 19.085)	-13.259 (-80.883 to 54.365)	-31.337 (-84.263 to 21.589)	-17.782 (-81.904 to 46.34)	-22.049 (-66.765 to 22.667)
BMI	rs17405819	HNF4G	T	C	0.7	-2.952 (-7.316 to 1.411)	-1.899 (-6.611 to 2.813)	-5.946 (-28.586 to 16.694)	-8.763 (-66.964 to 49.439)	-0.598 (-48.965 to 47.768)	-41.34 (-101.626 to 18.947)	0.854 (-38.775 to 40.483)
BMI	rs17724992	GDF15/PGPEP1	A	G	0.75	-1.646 (-6.199 to 2.908)	-0.431 (-5.313 to 4.45)	-17.525 (-40.923 to 5.872)	7.106 (-52.463 to 66.675)	-12.411 (-62.06 to 37.239)	9.511 (-54.23 to 73.253)	-6.772 (-48.364 to 34.82)
BMI	rs1808579	NPC1/C18orf8	C	T	0.53	2.13 (-1.855 to 6.114)	1.822 (-2.486 to 6.131)	-9.078 (-29.887 to 11.731)	13.193 (-41.366 to 67.752)	15.163 (-30.315 to 60.641)	-1.403 (-57.319 to 54.513)	5.488 (-30.611 to 41.586)
BMI	rs1928295	TLR4	T	C	0.55	-1.646 (-5.725 to 2.433)	-0.533 (-4.874 to 3.808)	-3.127 (-23.859 to 17.604)	32.7 (-22.762 to 88.161)	36.8 (-8.99 to 82.589)	-17.728 (-71.553 to 36.097)	-1.109 (-37.633 to 35.415)
BMI	rs2033529	TDRG1/LRFN2	G	A	0.29	2.71 (-1.748 to 7.169)	2.887 (-1.875 to 7.649)	13.532 (-9.498 to 36.562)	-57.254 (-119.285 to 4.776)	10.212 (-41.148 to 61.571)	55.373 (-5.269 to 116.014)	-2.081 (-41.382 to 37.22)
BMI	rs2033732	RALYL	C	T	0.75	-0.048 (-4.602 to 4.505)	1.486 (-3.442 to 6.415)	-10.399 (-34.488 to 13.69)	9.566 (-54.431 to 73.563)	15.608 (-37.6 to 68.816)	-33.709 (-96.989 to 29.57)	-39.466 (-81.25 to 2.317)
BMI	rs205262	C6orf106/SNRPC	G	A	0.27	-2.952 (-7.506 to 1.601)	-2.788 (-7.656 to 2.079)	-4.182 (-27.464 to 19.101)	-53.556 (-115.618 to 8.507)	-17.755 (-67.795 to 32.285)	0.158 (-61.481 to 61.797)	-9.265 (-49.818 to 31.288)
BMI	rs2075650	TOMM40/APOE/APOC1	A	G	0.85	-4.646 (-10.338 to 1.045)	-5.604 (-11.699 to 0.491)	15.788 (-13.33 to 44.905)	53.74 (-27.395 to 134.876)	-52.797 (-120.792 to 15.199)	8.511 (-70.501 to 87.524)	-8.814 (-59.287 to 41.66)
BMI	rs2112347	POC5/HMGCR/COL4A3BP	T	G	0.63	-4.017 (-8.191 to 0.157)	-3.623 (-8.117 to 0.872)	4.302 (-17.437 to 26.041)	-26.126 (-84.314 to 32.061)	1.47 (-46.018 to 48.957)	-16.771 (-74.912 to 41.37)	-3.769 (-41.396 to 33.858)
BMI	rs2121279	LRP1B	T	C	0.15	-1.113 (-7.184 to 4.958)	-0.989 (-7.498 to 5.52)	-7.942 (-39.694 to 23.81)	-35.921 (-116.691 to 44.848)	16.106 (-50.21 to 82.423)	-13.571 (-94.531 to 67.389)	-1.017 (-54.763 to 52.729)
BMI	rs2176598	HSD17B12	T	C	0.25	3.194 (-1.454 to 7.843)	4.357 (-0.629 to 9.343)	-9.277 (-33.584 to 15.031)	18.784 (-45.998 to 83.566)	-17.393 (-68.169 to 33.383)	21.429 (-43.681 to 86.538)	-10.102 (-50.565 to 30.361)
BMI	rs2207139	TFAP2B	G	A	0.18	-0.436 (-5.748 to 4.877)	-0.431 (-6.157 to 5.295)	10.905 (-16.528 to 38.337)	93.669 (23.608 to 163.729)	24.978 (-35.061 to 85.016)	3.154 (-68.657 to 74.966)	9.432 (-36.967 to 55.832)
BMI	rs2245368	PMS2L11	C	T	0.18	-1.307 (-6.809 to 4.195)	-1.374 (-7.127 to 4.38)	23.437 (-8.667 to 55.54)	-16.503 (-91.062 to 58.057)	61.707 (6.384 to 117.03)	-11.048 (-83.439 to 61.344)	-2.873 (-51.571 to 45.824)
BMI	rs2287019	QPCTL/GIPR	C	T	0.8	-5.179 (-10.396 to 0.039)	-6.173 (-11.777 to -0.568)	10.927 (-15.854 to 37.709)	39.541 (-27.437 to 106.519)	1.358 (-58.262 to 60.977)	20.003 (-52.678 to 92.684)	-6.074 (-53.351 to 41.203)
BMI	rs2365389	FHIT	C	T	0.58	2.275 (-1.804 to 6.354)	1.465 (-2.927 to 5.857)	9.474 (-11.682 to 30.63)	-1.357 (-57.256 to 54.541)	-2.635 (-48.865 to 43.596)	-39.458 (-94.132 to 15.215)	21.95 (-15.315 to 59.216)
BMI	rs2650492	SBK1/APOBR	A	G	0.3	5.082 (0.623 to 9.541)	4.731 (0.011 to 9.452)	12.749 (-10.257 to 35.755)	34.236 (-28.144 to 96.616)	21.439 (-28.278 to 71.157)	17.123 (-43.895 to 78.141)	-32.783 (-72.326 to 6.76)
BMI	rs2820292	NAV1	C	A	0.56	0.339 (-3.74 to 4.418)	-0.25 (-4.592 to 4.092)	9.816 (-11.118 to 30.751)	-9.415 (-62.867 to 44.036)	-16.081 (-61.824 to 29.661)	-45.499 (-102.209 to 11.212)	2.536 (-34.479 to 39.552)
BMI	rs29941	KCTD15	G	A	0.67	0.532 (-3.736 to 4.801)	0.817 (-3.779 to 5.413)	10.658 (-11.479 to 32.794)	-2.262 (-61.634 to 57.109)	-3.303 (-51.115 to 44.51)	4.379 (-55.849 to 64.607)	-36.429 (-75.464 to 2.605)
BMI	rs3101336	NEGR1	C	T	0.61	6.921 (2.842 to 11)	5.595 (1.201 to 9.989)	29.097 (8.02 to 50.173)	28.318 (-28.051 to 84.687)	14.607 (-32.205 to 61.419)	13.033 (-42.592 to 68.657)	18.702 (-17.315 to 54.719)
BMI	rs3736485	SCG3/DMXL2	A	G	0.45	5.13 (1.051 to 9.209)	4.359 (0.022 to 8.696)	2.75 (-17.997 to 23.497)	-31.264 (-86.308 to 23.78)	-47.062 (-92.849 to -1.276)	6.007 (-48.064 to 60.077)	-28.144 (-64.9 to 8.612)
BMI	rs3810291	ZC3H4	A	G	0.67	3.775 (-0.494 to 8.044)	3.937 (-0.657 to 8.531)	1.106 (-22.235 to 24.446)	-32.251 (-90.065 to 25.563)	6.102 (-40.411 to 52.615)	-10.574 (-68.567 to 47.42)	-11.509 (-50.079 to 27.061)
BMI	rs3817334	MTCH2/CELF1/C1QTNF4/SPI1	T	C	0.41	-2.42 (-6.499 to 1.659)	-2.453 (-6.829 to 1.923)	6.485 (-15.005 to 27.975)	-21.819 (-77.134 to 33.495)	-8.153 (-53.562 to 37.256)	59.023 (3.69 to 114.356)	5.415 (-31.514 to 42.344)
BMI	rs3849570	GBE1	A	C	0.36	4.888 (0.714 to 9.062)	5.866 (1.35 to 10.383)	-9.224 (-31.01 to 12.562)	22.018 (-35.863 to 79.899)	-4.093 (-53.447 to 45.261)	21.691 (-34.304 to 77.686)	-24.338 (-62.01 to 13.334)
BMI	rs3888190	SH2B1/APOBR/ATXN2L/SULT1A2/SBK1/TUFM	A	C	0.4	9.341 (5.262 to 13.42)	8.874 (4.482 to 13.266)	15.073 (-6.558 to 36.705)	31.825 (-23.663 to 87.313)	-0.978 (-47.138 to 45.182)	-10.858 (-65.5 to 43.784)	4.243 (-32.616 to 41.101)
BMI	rs4256980	TRIM66/TUB	G	C	0.65	3.969 (-0.3 to 8.238)	5.413 (0.873 to 9.952)	-11.439 (-33.637 to 10.758)	-21.721 (-78.755 to 35.313)	32.415 (-14.141 to 78.97)	3.803 (-54.374 to 61.979)	-1.399 (-39.913 to 37.115)
BMI	rs4740619	C9orf93	T	C	0.54	0.726 (-3.353 to 4.805)	0.527 (-3.8 to 4.854)	16.333 (-4.456 to 37.121)	11.454 (-43.815 to 66.724)	-5.855 (-51.72 to 40.009)	-29.444 (-84.065 to 25.178)	-30.925 (-67.598 to 5.749)
BMI	rs543874	SEC16B	G	A	0.19	4.259 (-0.674 to 9.192)	4.167 (-1.153 to 9.488)	-4.699 (-30.726 to 21.329)	-39.086 (-104.676 to 26.503)	11.295 (-46.726 to 69.315)	28.029 (-40.575 to 96.633)	21.546 (-21.769 to 64.86)
BMI	rs6477694	EPB41L4B/C9orf4	C	T	0.37	-0.29 (-4.464 to 3.884)	-1.182 (-5.693 to 3.33)	-0.049 (-21.692 to 21.593)	42.437 (-14.949 to 99.823)	-20.81 (-68.772 to 27.153)	52.429 (-3.464 to 108.323)	-30.367 (-66.963 to 6.228)
BMI	rs6567160	MC4R	C	T	0.24	4.162 (-0.581 to 8.906)	3.885 (-1.199 to 8.969)	-12.951 (-37.587 to 11.685)	-0.707 (-61.674 to 60.261)	-4.07 (-59.483 to 51.343)	-41.359 (-105.66 to 22.941)	1.935 (-40.962 to 44.833)
BMI	rs657452	AGBL4	A	G	0.39	6.292 (2.213 to 10.371)	6.041 (1.617 to 10.464)	2.669 (-19.076 to 24.414)	22.792 (-33.196 to 78.78)	10.826 (-35.619 to 57.271)	-18.967 (-73.869 to 35.934)	-20.579 (-57.633 to 16.475)
BMI	rs6804842	RARB	G	A	0.58	-1.065 (-5.144 to 3.014)	0.322 (-4.041 to 4.685)	-10.997 (-32.201 to 10.207)	0.423 (-56.64 to 57.487)	7.517 (-37.771 to 52.804)	0.976 (-52.3 to 54.252)	-21.713 (-58.221 to 14.795)
BMI	rs7138803	BCDIN3D/FAIM2	A	G	0.38	-3.194 (-7.368 to 0.98)	-3.062 (-7.524 to 1.4)	6.417 (-15.135 to 27.969)	-6.176 (-63.207 to 50.856)	-32.431 (-79.794 to 14.931)	34.529 (-24.063 to 93.121)	-5.944 (-43.751 to 31.863)
BMI	rs7141420	NRXN3	T	C	0.53	-0.387 (-4.466 to 3.692)	-1.179 (-5.509 to 3.151)	10.079 (-10.899 to 31.057)	12.304 (-41.541 to 66.149)	-25.172 (-71.111 to 20.766)	9.662 (-42.806 to 62.13)	-17.882 (-53.217 to 17.453)
BMI	rs7243357	GRP	T	G	0.81	0.387 (-4.925 to 5.699)	-0.406 (-6.062 to 5.25)	-31.313 (-59.363 to -3.263)	-35.617 (-107.484 to 36.249)	8.72 (-49.822 to 67.262)	60.61 (-14.491 to 135.712)	15.921 (-31.271 to 63.112)
BMI	rs758747	NLRC3	T	C	0.27	7.018 (2.465 to 11.571)	7.725 (2.87 to 12.58)	-2.411 (-25.709 to 20.886)	-17.216 (-76.771 to 42.34)	-40.35 (-91.406 to 10.707)	-61.698 (-121.486 to -1.91)	19.831 (-20.575 to 60.237)
BMI	rs7599312	ERBB4	G	A	0.72	-3.582 (-8.135 to 0.972)	-2.931 (-7.832 to 1.97)	-8.421 (-32.316 to 15.475)	3.336 (-61.274 to 67.946)	-1.597 (-53.081 to 49.887)	40.573 (-24.34 to 105.485)	-12.155 (-53.329 to 29.019)
BMI	rs7899106	GRID1	G	A	0.05	6.679 (-2.617 to 15.976)	7.391 (-2.506 to 17.288)	9.629 (-39.525 to 58.783)	-73.144 (-190.419 to 44.132)	-46.211 (-148.064 to 55.642)	40.942 (-81.694 to 163.578)	34.634 (-47.618 to 116.885)
BMI	rs9400239	FOXO3/ HSS00296402	C	T	0.69	5.13 (0.672 to 9.589)	7.617 (2.89 to 12.345)	-9.52 (-32.786 to 13.747)	36.717 (-23.342 to 96.775)	5.798 (-44.205 to 55.802)	0.378 (-58.234 to 58.99)	-1.587 (-39.948 to 36.774)
BMI	rs9581854	MTIF3/GTF3A	T	C	0.18	8.131 (2.914 to 13.349)	7.907 (2.321 to 13.493)	12.13 (-14.557 to 38.817)	-27.901 (-97.531 to 41.728)	15.224 (-47.14 to 77.589)	-42.033 (-120.01 to 35.945)	-24.553 (-69.532 to 20.426)
BMI	rs9925964	KAT8/ZNF646/VKORC1/ZNF688/STX1B/FBXL19	A	G	0.62	6.002 (1.828 to 10.176)	6.891 (2.408 to 11.374)	5.389 (-16.217 to 26.996)	-19.367 (-75.662 to 36.928)	-33.859 (-80.644 to 12.926)	-24.457 (-79.933 to 31.019)	-14.258 (-51.369 to 22.852)

## Sheet: ESM Table 5
ESM Table 5: Maternal SNP-glucose outcomes across the included studies
Trait	SNP	Nearest/Nearby gene	Trait raising allele	Trait lowering allele	Trait raising allele frequency	Glucose outcome	MAGIC	EFSOCH	HAPO 1	HAPO 2	BiB
Favourable Adiposity	rs11045172	PDE3A	C	A	0.2	Fasting glucose (mmol/l)	-0.004 (-0.014 to 0.007)	-0.019 (-0.062 to 0.024)	0.007 (-0.031 to 0.046)	0.008 (-0.036 to 0.051)	-0.034 (-0.061 to -0.008)
Favourable Adiposity	rs11045172	PDE3A	C	A	0.2	2 hour glucose (mmol/l)	NA	NA	0.028 (-0.098 to 0.154)	-0.052 (-0.203 to 0.1)	-0.09 (-0.17 to -0.009)
Favourable Adiposity	rs11118306	LYPLAL1/ZC3H11B	A	G	0.41	Fasting glucose (mmol/l)	-0.003 (-0.011 to 0.004)	-0.029 (-0.064 to 0.006)	0.014 (-0.018 to 0.046)	-0.018 (-0.051 to 0.015)	0.007 (-0.014 to 0.028)
Favourable Adiposity	rs11118306	LYPLAL1/ZC3H11B	A	G	0.41	2 hour glucose (mmol/l)	NA	NA	-0.051 (-0.157 to 0.055)	0.002 (-0.114 to 0.119)	-0.003 (-0.067 to 0.062)
Favourable Adiposity	rs13389219	COBLL1/GRB14	T	C	0.4	Fasting glucose (mmol/l)	-0.001 (-0.008 to 0.007)	-0.033 (-0.069 to 0.002)	-0.013 (-0.045 to 0.019)	-0.03 (-0.063 to 0.003)	-0.011 (-0.033 to 0.01)
Favourable Adiposity	rs13389219	COBLL1/GRB14	T	C	0.4	2 hour glucose (mmol/l)	NA	NA	-0.051 (-0.154 to 0.053)	0.06 (-0.056 to 0.175)	-0.001 (-0.066 to 0.065)
Favourable Adiposity	rs1801282	PPARG	G	C	0.13	Fasting glucose (mmol/l)	-0.013 (-0.024 to -0.002)	-0.04 (-0.092 to 0.012)	0.008 (-0.042 to 0.057)	-0.003 (-0.051 to 0.045)	0.005 (-0.026 to 0.036)
Favourable Adiposity	rs1801282	PPARG	G	C	0.13	2 hour glucose (mmol/l)	NA	NA	-0.071 (-0.233 to 0.092)	-0.072 (-0.239 to 0.095)	-0.048 (-0.142 to 0.046)
Favourable Adiposity	rs2267373	MAFF/PLA2G6	C	T	0.42	Fasting glucose (mmol/l)	0.005 (-0.002 to 0.013)	0.015 (-0.02 to 0.05)	0.007 (-0.025 to 0.038)	0.005 (-0.03 to 0.039)	0.013 (-0.008 to 0.034)
Favourable Adiposity	rs2267373	MAFF/PLA2G6	C	T	0.42	2 hour glucose (mmol/l)	NA	NA	-0.018 (-0.122 to 0.086)	-0.041 (-0.162 to 0.08)	0.053 (-0.011 to 0.118)
Favourable Adiposity	rs2276936	FAM13A	A	C	0.53	Fasting glucose (mmol/l)	0.001 (-0.006 to 0.008)	0.007 (-0.028 to 0.041)	-0.004 (-0.035 to 0.027)	-0.005 (-0.037 to 0.028)	0.001 (-0.02 to 0.021)
Favourable Adiposity	rs2276936	FAM13A	A	C	0.53	2 hour glucose (mmol/l)	NA	NA	0.019 (-0.083 to 0.121)	0.021 (-0.093 to 0.135)	0.023 (-0.04 to 0.085)
Favourable Adiposity	rs2943653	IRS1/NYAP2	C	T	0.33	Fasting glucose (mmol/l)	0.001 (-0.007 to 0.008)	-0.033 (-0.072 to 0.005)	0.01 (-0.023 to 0.043)	-0.001 (-0.036 to 0.033)	-0.002 (-0.024 to 0.019)
Favourable Adiposity	rs2943653	IRS1/NYAP2	C	T	0.33	2 hour glucose (mmol/l)	NA	NA	0.048 (-0.061 to 0.157)	0.043 (-0.078 to 0.164)	-0.076 (-0.142 to -0.01)
Favourable Adiposity	rs2980888	TRIB1/LRATD2	C	T	0.7	Fasting glucose (mmol/l)	0 (-0.008 to 0.009)	0.028 (-0.012 to 0.067)	-0.005 (-0.038 to 0.028)	-0.019 (-0.055 to 0.018)	-0.017 (-0.039 to 0.006)
Favourable Adiposity	rs2980888	TRIB1/LRATD2	C	T	0.7	2 hour glucose (mmol/l)	NA	NA	0.044 (-0.065 to 0.152)	-0.048 (-0.175 to 0.079)	0.02 (-0.049 to 0.09)
Favourable Adiposity	rs40271	ANKRD55/C5orf67	C	T	0.26	Fasting glucose (mmol/l)	-0.009 (-0.017 to -0.001)	0.006 (-0.036 to 0.047)	-0.004 (-0.039 to 0.031)	-0.01 (-0.05 to 0.029)	-0.021 (-0.045 to 0.003)
Favourable Adiposity	rs40271	ANKRD55/C5orf67	C	T	0.26	2 hour glucose (mmol/l)	NA	NA	-0.059 (-0.173 to 0.055)	-0.128 (-0.266 to 0.009)	-0.023 (-0.096 to 0.05)
Favourable Adiposity	rs632057	CITED2	G	T	0.63	Fasting glucose (mmol/l)	-0.006 (-0.013 to 0.002)	0.005 (-0.032 to 0.041)	-0.003 (-0.036 to 0.03)	0.006 (-0.029 to 0.04)	-0.001 (-0.023 to 0.02)
Favourable Adiposity	rs632057	CITED2	G	T	0.63	2 hour glucose (mmol/l)	NA	NA	0.001 (-0.106 to 0.109)	0.049 (-0.07 to 0.168)	-0.037 (-0.103 to 0.03)
Favourable Adiposity	rs7133378	CCDC92/DNAH10	A	G	0.32	Fasting glucose (mmol/l)	-0.005 (-0.013 to 0.003)	0.01 (-0.027 to 0.047)	0.014 (-0.02 to 0.047)	-0.033 (-0.07 to 0.003)	0.019 (-0.003 to 0.042)
Favourable Adiposity	rs7133378	CCDC92/DNAH10	A	G	0.32	2 hour glucose (mmol/l)	NA	NA	0.004 (-0.104 to 0.113)	0.053 (-0.075 to 0.181)	-0.011 (-0.08 to 0.057)
Favourable Adiposity	rs7258937	PEPD	T	C	0.51	Fasting glucose (mmol/l)	-0.001 (-0.008 to 0.006)	-0.014 (-0.05 to 0.021)	0.001 (-0.03 to 0.032)	-0.014 (-0.047 to 0.019)	0.004 (-0.017 to 0.024)
Favourable Adiposity	rs7258937	PEPD	T	C	0.51	2 hour glucose (mmol/l)	NA	NA	-0.041 (-0.142 to 0.06)	-0.032 (-0.147 to 0.083)	0.002 (-0.06 to 0.065)
Favourable Adiposity	rs972283	KLF14/MKLN1	A	G	0.49	Fasting glucose (mmol/l)	-0.003 (-0.01 to 0.004)	-0.015 (-0.05 to 0.02)	0.009 (-0.022 to 0.04)	-0.02 (-0.053 to 0.013)	-0.018 (-0.039 to 0.003)
Favourable Adiposity	rs972283	KLF14/MKLN1	A	G	0.49	2 hour glucose (mmol/l)	NA	NA	0.023 (-0.079 to 0.126)	-0.009 (-0.124 to 0.106)	-0.1 (-0.163 to -0.037)
Favourable Adiposity	rs998584	VEGFA	C	A	0.52	Fasting glucose (mmol/l)	-0.001 (-0.01 to 0.008)	0.008 (-0.027 to 0.043)	-0.019 (-0.05 to 0.012)	0.008 (-0.025 to 0.041)	-0.019 (-0.04 to 0.002)
Favourable Adiposity	rs998584	VEGFA	C	A	0.52	2 hour glucose (mmol/l)	NA	NA	0.077 (-0.024 to 0.178)	0.079 (-0.037 to 0.194)	-0.024 (-0.087 to 0.039)
BMI	rs1000940	RABEP1	G	A	0.32	Fasting glucose (mmol/l)	0.001 (-0.007 to 0.009)	0.051 (0.013 to 0.09)	-0.02 (-0.053 to 0.013)	0.004 (-0.03 to 0.039)	-0.001 (-0.024 to 0.021)
BMI	rs1000940	RABEP1	G	A	0.32	2 hour glucose (mmol/l)	NA	NA	-0.06 (-0.169 to 0.049)	0.012 (-0.107 to 0.132)	-0.085 (-0.153 to -0.018)
BMI	rs10132280	STXBP6	C	A	0.68	Fasting glucose (mmol/l)	0.005 (-0.003 to 0.012)	0.013 (-0.027 to 0.052)	0.045 (0.012 to 0.079)	0.058 (0.021 to 0.095)	-0.02 (-0.043 to 0.002)
BMI	rs10132280	STXBP6	C	A	0.68	2 hour glucose (mmol/l)	NA	NA	0.055 (-0.056 to 0.166)	0.116 (-0.012 to 0.244)	-0.014 (-0.083 to 0.055)
BMI	rs1016287	LINC01122	T	C	0.68	Fasting glucose (mmol/l)	-0.002 (-0.009 to 0.006)	0.001 (-0.037 to 0.039)	-0.006 (-0.04 to 0.028)	0.008 (-0.029 to 0.045)	-0.017 (-0.039 to 0.006)
BMI	rs1016287	LINC01122	T	C	0.68	2 hour glucose (mmol/l)	NA	NA	0.056 (-0.056 to 0.167)	-0.067 (-0.195 to 0.061)	-0.039 (-0.107 to 0.03)
BMI	rs10182181	ADCY3/POMC/NCOA1	G	A	0.46	Fasting glucose (mmol/l)	0.004 (-0.004 to 0.011)	0.003 (-0.033 to 0.039)	0.005 (-0.026 to 0.037)	-0.003 (-0.036 to 0.031)	-0.002 (-0.022 to 0.019)
BMI	rs10182181	ADCY3/POMC/NCOA1	G	A	0.46	2 hour glucose (mmol/l)	NA	NA	0.02 (-0.083 to 0.123)	-0.037 (-0.155 to 0.08)	-0.013 (-0.077 to 0.051)
BMI	rs10733682	LMX1B	A	G	0.48	Fasting glucose (mmol/l)	0.002 (-0.006 to 0.009)	0.043 (0.007 to 0.079)	0.015 (-0.016 to 0.046)	0 (-0.033 to 0.033)	-0.014 (-0.034 to 0.007)
BMI	rs10733682	LMX1B	A	G	0.48	2 hour glucose (mmol/l)	NA	NA	-0.061 (-0.164 to 0.042)	0.032 (-0.083 to 0.146)	0.002 (-0.061 to 0.065)
BMI	rs10938397	GNPDA2/GABRG1	G	A	0.43	Fasting glucose (mmol/l)	-0.002 (-0.01 to 0.006)	0.005 (-0.03 to 0.041)	0.008 (-0.024 to 0.04)	0.024 (-0.01 to 0.057)	0.008 (-0.013 to 0.029)
BMI	rs10938397	GNPDA2/GABRG1	G	A	0.43	2 hour glucose (mmol/l)	NA	NA	0.048 (-0.058 to 0.154)	0.02 (-0.097 to 0.137)	-0.02 (-0.084 to 0.043)
BMI	rs10968576	LINGO2	G	A	0.32	Fasting glucose (mmol/l)	0.006 (-0.002 to 0.014)	-0.015 (-0.052 to 0.022)	-0.002 (-0.035 to 0.031)	0.004 (-0.031 to 0.039)	0.008 (-0.014 to 0.03)
BMI	rs10968576	LINGO2	G	A	0.32	2 hour glucose (mmol/l)	NA	NA	-0.05 (-0.16 to 0.059)	0.031 (-0.09 to 0.153)	0.038 (-0.029 to 0.105)
BMI	rs11030104	BDNF	A	G	0.79	Fasting glucose (mmol/l)	0.004 (-0.005 to 0.013)	0.029 (-0.015 to 0.073)	0.012 (-0.026 to 0.051)	0.016 (-0.027 to 0.058)	0.037 (0.011 to 0.062)
BMI	rs11030104	BDNF	A	G	0.79	2 hour glucose (mmol/l)	NA	NA	-0.012 (-0.139 to 0.115)	0.135 (-0.012 to 0.283)	0.087 (0.008 to 0.165)
BMI	rs11057405	CLIP1	G	A	0.9	Fasting glucose (mmol/l)	-0.011 (-0.026 to 0.004)	0.019 (-0.041 to 0.079)	-0.005 (-0.056 to 0.046)	-0.004 (-0.056 to 0.049)	0.007 (-0.026 to 0.04)
BMI	rs11057405	CLIP1	G	A	0.9	2 hour glucose (mmol/l)	NA	NA	-0.085 (-0.253 to 0.083)	-0.093 (-0.276 to 0.091)	-0.068 (-0.169 to 0.032)
BMI	rs11126666	KCNK3	A	G	0.28	Fasting glucose (mmol/l)	0.002 (-0.006 to 0.01)	0.023 (-0.016 to 0.063)	-0.017 (-0.053 to 0.018)	0.017 (-0.02 to 0.054)	0.009 (-0.014 to 0.033)
BMI	rs11126666	KCNK3	A	G	0.28	2 hour glucose (mmol/l)	NA	NA	0.043 (-0.074 to 0.16)	-0.023 (-0.151 to 0.106)	-0.029 (-0.1 to 0.043)
BMI	rs11165643	PTBP2	T	C	0.58	Fasting glucose (mmol/l)	-0.001 (-0.008 to 0.007)	0.002 (-0.034 to 0.038)	-0.011 (-0.043 to 0.021)	0.006 (-0.028 to 0.04)	0.016 (-0.005 to 0.037)
BMI	rs11165643	PTBP2	T	C	0.58	2 hour glucose (mmol/l)	NA	NA	0.092 (-0.012 to 0.196)	-0.004 (-0.122 to 0.114)	0.036 (-0.028 to 0.1)
BMI	rs11191560	NT5C2/CYP17A1/SFXN2	C	T	0.09	Fasting glucose (mmol/l)	-0.001 (-0.013 to 0.012)	0.017 (-0.049 to 0.084)	0 (-0.053 to 0.054)	-0.024 (-0.084 to 0.037)	0.005 (-0.034 to 0.045)
BMI	rs11191560	NT5C2/CYP17A1/SFXN2	C	T	0.09	2 hour glucose (mmol/l)	NA	NA	0.032 (-0.145 to 0.209)	0.077 (-0.135 to 0.289)	0.066 (-0.054 to 0.187)
BMI	rs11583200	ELAVL4	C	T	0.4	Fasting glucose (mmol/l)	0 (-0.007 to 0.008)	0.036 (0 to 0.073)	-0.009 (-0.041 to 0.022)	0.016 (-0.018 to 0.049)	-0.005 (-0.026 to 0.017)
BMI	rs11583200	ELAVL4	C	T	0.4	2 hour glucose (mmol/l)	NA	NA	-0.027 (-0.13 to 0.077)	-0.097 (-0.214 to 0.02)	-0.043 (-0.107 to 0.022)
BMI	rs1167827	HIP1/PMS2L3/ PMS2P5/WBSCR16	G	A	0.55	Fasting glucose (mmol/l)	0.004 (-0.005 to 0.013)	0.016 (-0.021 to 0.052)	0.008 (-0.024 to 0.039)	0.004 (-0.029 to 0.038)	-0.015 (-0.036 to 0.006)
BMI	rs1167827	HIP1/PMS2L3/ PMS2P5/WBSCR16	G	A	0.55	2 hour glucose (mmol/l)	NA	NA	-0.053 (-0.156 to 0.051)	0.077 (-0.04 to 0.194)	-0.007 (-0.072 to 0.057)
BMI	rs11688816	EHBP1	G	A	0.53	Fasting glucose (mmol/l)	-0.004 (-0.012 to 0.003)	-0.029 (-0.065 to 0.007)	-0.001 (-0.031 to 0.03)	-0.011 (-0.045 to 0.022)	-0.012 (-0.033 to 0.008)
BMI	rs11688816	EHBP1	G	A	0.53	2 hour glucose (mmol/l)	NA	NA	0.022 (-0.078 to 0.123)	-0.038 (-0.154 to 0.079)	0.004 (-0.058 to 0.067)
BMI	rs11727676	HHIP	T	C	0.91	Fasting glucose (mmol/l)	0.009 (-0.011 to 0.028)	0.028 (-0.04 to 0.095)	-0.006 (-0.061 to 0.048)	-0.038 (-0.093 to 0.017)	0.014 (-0.023 to 0.051)
BMI	rs11727676	HHIP	T	C	0.91	2 hour glucose (mmol/l)	NA	NA	0.026 (-0.153 to 0.205)	0.029 (-0.164 to 0.222)	0.085 (-0.028 to 0.197)
BMI	rs11847697	PRKD1	T	C	0.04	Fasting glucose (mmol/l)	-0.005 (-0.025 to 0.014)	0.016 (-0.068 to 0.1)	-0.014 (-0.095 to 0.068)	-0.004 (-0.09 to 0.083)	0.012 (-0.038 to 0.062)
BMI	rs11847697	PRKD1	T	C	0.04	2 hour glucose (mmol/l)	NA	NA	0.405 (0.138 to 0.672)	-0.205 (-0.505 to 0.096)	0.163 (0.011 to 0.316)
BMI	rs12286929	CADM1	G	A	0.52	Fasting glucose (mmol/l)	0.005 (-0.002 to 0.012)	-0.02 (-0.054 to 0.015)	-0.01 (-0.041 to 0.02)	0.001 (-0.032 to 0.034)	0.011 (-0.01 to 0.031)
BMI	rs12286929	CADM1	G	A	0.52	2 hour glucose (mmol/l)	NA	NA	-0.034 (-0.135 to 0.067)	0.047 (-0.067 to 0.162)	0.024 (-0.039 to 0.087)
BMI	rs12401738	FUBP1/USP33	A	G	0.35	Fasting glucose (mmol/l)	0.002 (-0.006 to 0.01)	0.004 (-0.032 to 0.04)	0.007 (-0.025 to 0.04)	-0.024 (-0.056 to 0.009)	0.002 (-0.019 to 0.024)
BMI	rs12401738	FUBP1/USP33	A	G	0.35	2 hour glucose (mmol/l)	NA	NA	0.128 (0.021 to 0.234)	-0.011 (-0.126 to 0.104)	-0.011 (-0.076 to 0.054)
BMI	rs12429545	OLFM4	A	G	0.13	Fasting glucose (mmol/l)	-0.005 (-0.016 to 0.007)	0.044 (-0.007 to 0.095)	0.006 (-0.041 to 0.052)	0.012 (-0.041 to 0.065)	0 (-0.03 to 0.031)
BMI	rs12429545	OLFM4	A	G	0.13	2 hour glucose (mmol/l)	NA	NA	-0.008 (-0.16 to 0.145)	-0.061 (-0.246 to 0.123)	0 (-0.092 to 0.092)
BMI	rs12446632	GPRC5B	G	A	0.87	Fasting glucose (mmol/l)	0.002 (-0.009 to 0.012)	0.002 (-0.047 to 0.052)	0.021 (-0.022 to 0.064)	-0.006 (-0.053 to 0.041)	-0.005 (-0.035 to 0.024)
BMI	rs12446632	GPRC5B	G	A	0.87	2 hour glucose (mmol/l)	NA	NA	0.059 (-0.083 to 0.2)	-0.047 (-0.211 to 0.116)	0.02 (-0.07 to 0.111)
BMI	rs12566985	FPGT-TNNI3K	G	A	0.45	Fasting glucose (mmol/l)	0.008 (0 to 0.015)	0.01 (-0.026 to 0.045)	-0.002 (-0.034 to 0.03)	-0.02 (-0.054 to 0.015)	0.002 (-0.019 to 0.022)
BMI	rs12566985	FPGT-TNNI3K	G	A	0.45	2 hour glucose (mmol/l)	NA	NA	0.056 (-0.05 to 0.162)	-0.025 (-0.145 to 0.095)	-0.033 (-0.096 to 0.031)
BMI	rs12885454	PRKD1	C	A	0.64	Fasting glucose (mmol/l)	-0.006 (-0.013 to 0.002)	0.01 (-0.026 to 0.046)	0.018 (-0.014 to 0.051)	0.015 (-0.019 to 0.05)	0.01 (-0.011 to 0.032)
BMI	rs12885454	PRKD1	C	A	0.64	2 hour glucose (mmol/l)	NA	NA	-0.001 (-0.107 to 0.105)	-0.058 (-0.178 to 0.063)	-0.009 (-0.074 to 0.057)
BMI	rs12940622	RPTOR	G	A	0.58	Fasting glucose (mmol/l)	0.007 (0 to 0.014)	-0.017 (-0.052 to 0.018)	-0.003 (-0.035 to 0.029)	-0.009 (-0.043 to 0.025)	-0.004 (-0.025 to 0.017)
BMI	rs12940622	RPTOR	G	A	0.58	2 hour glucose (mmol/l)	NA	NA	0 (-0.105 to 0.105)	-0.013 (-0.132 to 0.105)	-0.061 (-0.124 to 0.003)
BMI	rs13021737	TMEM18	G	A	0.83	Fasting glucose (mmol/l)	0.008 (-0.002 to 0.017)	-0.022 (-0.068 to 0.025)	0.001 (-0.039 to 0.041)	0.009 (-0.034 to 0.051)	0.007 (-0.021 to 0.035)
BMI	rs13021737	TMEM18	G	A	0.83	2 hour glucose (mmol/l)	NA	NA	0.028 (-0.103 to 0.159)	0.156 (0.008 to 0.304)	0.025 (-0.06 to 0.111)
BMI	rs13078960	CADM2	G	T	0.2	Fasting glucose (mmol/l)	0.001 (-0.008 to 0.01)	-0.009 (-0.053 to 0.034)	0.028 (-0.011 to 0.066)	0.005 (-0.036 to 0.047)	0.009 (-0.017 to 0.035)
BMI	rs13078960	CADM2	G	T	0.2	2 hour glucose (mmol/l)	NA	NA	0.025 (-0.102 to 0.152)	-0.015 (-0.161 to 0.131)	0.037 (-0.041 to 0.116)
BMI	rs13107325	SLC39A8	T	C	0.07	Fasting glucose (mmol/l)	-0.004 (-0.02 to 0.013)	-0.027 (-0.09 to 0.037)	0.014 (-0.046 to 0.074)	-0.037 (-0.097 to 0.023)	-0.02 (-0.058 to 0.019)
BMI	rs13107325	SLC39A8	T	C	0.07	2 hour glucose (mmol/l)	NA	NA	0.244 (0.048 to 0.441)	-0.14 (-0.35 to 0.069)	-0.022 (-0.139 to 0.095)
BMI	rs13191362	PARK2	A	G	0.88	Fasting glucose (mmol/l)	0.003 (-0.008 to 0.014)	0.043 (-0.007 to 0.094)	-0.006 (-0.053 to 0.04)	0.019 (-0.03 to 0.068)	0.003 (-0.029 to 0.036)
BMI	rs13191362	PARK2	A	G	0.88	2 hour glucose (mmol/l)	NA	NA	0.057 (-0.095 to 0.209)	0.02 (-0.153 to 0.192)	0.011 (-0.088 to 0.11)
BMI	rs1516725	E7V5	C	T	0.87	Fasting glucose (mmol/l)	0.001 (-0.009 to 0.012)	0.026 (-0.024 to 0.077)	0.017 (-0.028 to 0.062)	0.024 (-0.024 to 0.072)	0.017 (-0.013 to 0.047)
BMI	rs1516725	E7V5	C	T	0.87	2 hour glucose (mmol/l)	NA	NA	0.055 (-0.092 to 0.202)	0.062 (-0.105 to 0.229)	0.048 (-0.043 to 0.139)
BMI	rs1528435	UBE2E3	T	C	0.63	Fasting glucose (mmol/l)	0.004 (-0.003 to 0.012)	0.015 (-0.022 to 0.051)	0.002 (-0.031 to 0.034)	0.028 (-0.005 to 0.061)	0.01 (-0.011 to 0.031)
BMI	rs1528435	UBE2E3	T	C	0.63	2 hour glucose (mmol/l)	NA	NA	0.015 (-0.09 to 0.12)	-0.074 (-0.19 to 0.043)	-0.002 (-0.067 to 0.063)
BMI	rs1558902	FTO	A	T	0.42	Fasting glucose (mmol/l)	0.007 (0 to 0.015)	0.005 (-0.032 to 0.042)	0.005 (-0.027 to 0.037)	-0.006 (-0.039 to 0.028)	0.017 (-0.004 to 0.038)
BMI	rs1558902	FTO	A	T	0.42	2 hour glucose (mmol/l)	NA	NA	0.013 (-0.091 to 0.117)	-0.007 (-0.125 to 0.111)	0.023 (-0.04 to 0.087)
BMI	rs16851483	RASA2	T	G	0.07	Fasting glucose (mmol/l)	-0.002 (-0.017 to 0.013)	-0.074 (-0.149 to 0.002)	-0.028 (-0.094 to 0.039)	-0.011 (-0.079 to 0.057)	0.015 (-0.025 to 0.054)
BMI	rs16851483	RASA2	T	G	0.07	2 hour glucose (mmol/l)	NA	NA	-0.116 (-0.335 to 0.102)	-0.054 (-0.292 to 0.185)	0.018 (-0.102 to 0.138)
BMI	rs16951275	M4P2K5/LBXCOR1	T	C	0.78	Fasting glucose (mmol/l)	0.005 (-0.004 to 0.014)	-0.018 (-0.06 to 0.023)	0.022 (-0.015 to 0.058)	0.001 (-0.039 to 0.041)	0.008 (-0.017 to 0.032)
BMI	rs16951275	M4P2K5/LBXCOR1	T	C	0.78	2 hour glucose (mmol/l)	NA	NA	0.054 (-0.066 to 0.175)	0.07 (-0.07 to 0.209)	0.024 (-0.052 to 0.099)
BMI	rs17001654	NUP54/SCARB2	G	C	0.15	Fasting glucose (mmol/l)	0.006 (-0.004 to 0.016)	0.025 (-0.023 to 0.074)	0.013 (-0.032 to 0.057)	-0.024 (-0.07 to 0.022)	-0.003 (-0.032 to 0.027)
BMI	rs17001654	NUP54/SCARB2	G	C	0.15	2 hour glucose (mmol/l)	NA	NA	0.014 (-0.133 to 0.161)	0.026 (-0.135 to 0.187)	-0.093 (-0.181 to -0.004)
BMI	rs17024393	GNAT2/AMPD2	C	T	0.04	Fasting glucose (mmol/l)	0.02 (-0.002 to 0.042)	0.065 (-0.041 to 0.172)	0.053 (-0.041 to 0.146)	0.025 (-0.076 to 0.126)	0.025 (-0.037 to 0.087)
BMI	rs17024393	GNAT2/AMPD2	C	T	0.04	2 hour glucose (mmol/l)	NA	NA	-0.112 (-0.418 to 0.195)	-0.248 (-0.6 to 0.104)	0.014 (-0.174 to 0.202)
BMI	rs17094222	HIF1AN	C	T	0.21	Fasting glucose (mmol/l)	0.01 (0.001 to 0.019)	-0.011 (-0.055 to 0.033)	-0.02 (-0.056 to 0.017)	-0.033 (-0.072 to 0.007)	0.016 (-0.01 to 0.042)
BMI	rs17094222	HIF1AN	C	T	0.21	2 hour glucose (mmol/l)	NA	NA	-0.074 (-0.193 to 0.046)	0.073 (-0.064 to 0.211)	-0.005 (-0.084 to 0.074)
BMI	rs17405819	HNF4G	T	C	0.7	Fasting glucose (mmol/l)	0.006 (-0.002 to 0.014)	-0.009 (-0.046 to 0.028)	0.03 (-0.003 to 0.063)	-0.011 (-0.048 to 0.026)	-0.008 (-0.031 to 0.015)
BMI	rs17405819	HNF4G	T	C	0.7	2 hour glucose (mmol/l)	NA	NA	0.067 (-0.042 to 0.175)	-0.004 (-0.133 to 0.125)	-0.039 (-0.109 to 0.031)
BMI	rs17724992	GDF15/PGPEP1	A	G	0.75	Fasting glucose (mmol/l)	0.003 (-0.006 to 0.012)	-0.027 (-0.065 to 0.011)	0.01 (-0.024 to 0.044)	-0.002 (-0.04 to 0.036)	-0.016 (-0.04 to 0.008)
BMI	rs17724992	GDF15/PGPEP1	A	G	0.75	2 hour glucose (mmol/l)	NA	NA	0.062 (-0.05 to 0.173)	0.092 (-0.041 to 0.224)	-0.058 (-0.131 to 0.015)
BMI	rs1808579	NPC1/C18orf8	C	T	0.53	Fasting glucose (mmol/l)	0.008 (0 to 0.015)	0 (-0.035 to 0.036)	-0.009 (-0.04 to 0.023)	-0.002 (-0.035 to 0.031)	0 (-0.02 to 0.021)
BMI	rs1808579	NPC1/C18orf8	C	T	0.53	2 hour glucose (mmol/l)	NA	NA	-0.01 (-0.112 to 0.093)	0.115 (0 to 0.23)	-0.024 (-0.087 to 0.04)
BMI	rs1928295	TLR4	T	C	0.55	Fasting glucose (mmol/l)	-0.001 (-0.008 to 0.007)	-0.034 (-0.07 to 0.001)	-0.005 (-0.036 to 0.026)	0.033 (0 to 0.066)	-0.012 (-0.034 to 0.009)
BMI	rs1928295	TLR4	T	C	0.55	2 hour glucose (mmol/l)	NA	NA	0.02 (-0.083 to 0.123)	-0.05 (-0.165 to 0.065)	-0.067 (-0.131 to -0.003)
BMI	rs2033529	TDRG1/LRFN2	G	A	0.29	Fasting glucose (mmol/l)	0.007 (-0.001 to 0.015)	0.014 (-0.024 to 0.052)	-0.021 (-0.056 to 0.015)	0 (-0.037 to 0.036)	0.012 (-0.011 to 0.035)
BMI	rs2033529	TDRG1/LRFN2	G	A	0.29	2 hour glucose (mmol/l)	NA	NA	-0.009 (-0.126 to 0.108)	0.064 (-0.064 to 0.193)	0.015 (-0.054 to 0.085)
BMI	rs2033732	RALYL	C	T	0.75	Fasting glucose (mmol/l)	-0.003 (-0.012 to 0.005)	0.026 (-0.015 to 0.066)	-0.018 (-0.055 to 0.019)	-0.006 (-0.044 to 0.031)	0.015 (-0.009 to 0.039)
BMI	rs2033732	RALYL	C	T	0.75	2 hour glucose (mmol/l)	NA	NA	-0.085 (-0.206 to 0.037)	-0.018 (-0.15 to 0.114)	0.014 (-0.058 to 0.087)
BMI	rs205262	C6orf106/SNRPC	G	A	0.27	Fasting glucose (mmol/l)	-0.004 (-0.013 to 0.004)	0.005 (-0.035 to 0.045)	-0.021 (-0.055 to 0.014)	0.014 (-0.024 to 0.052)	0.013 (-0.01 to 0.036)
BMI	rs205262	C6orf106/SNRPC	G	A	0.27	2 hour glucose (mmol/l)	NA	NA	-0.029 (-0.142 to 0.084)	0.062 (-0.069 to 0.194)	0.057 (-0.013 to 0.128)
BMI	rs2075650	TOMM40/APOE/APOC1	A	G	0.85	Fasting glucose (mmol/l)	0.003 (-0.009 to 0.015)	-0.007 (-0.057 to 0.044)	-0.04 (-0.086 to 0.006)	0.003 (-0.044 to 0.05)	-0.019 (-0.048 to 0.011)
BMI	rs2075650	TOMM40/APOE/APOC1	A	G	0.85	2 hour glucose (mmol/l)	NA	NA	-0.127 (-0.278 to 0.024)	-0.087 (-0.251 to 0.076)	0.019 (-0.069 to 0.108)
BMI	rs2112347	POC5/HMGCR/COL4A3BP	T	G	0.63	Fasting glucose (mmol/l)	-0.004 (-0.011 to 0.004)	0 (-0.037 to 0.037)	-0.003 (-0.036 to 0.03)	-0.032 (-0.067 to 0.004)	-0.011 (-0.032 to 0.011)
BMI	rs2112347	POC5/HMGCR/COL4A3BP	T	G	0.63	2 hour glucose (mmol/l)	NA	NA	0.021 (-0.088 to 0.129)	0.021 (-0.102 to 0.144)	-0.042 (-0.107 to 0.024)
BMI	rs2121279	LRP1B	T	C	0.15	Fasting glucose (mmol/l)	0.005 (-0.005 to 0.015)	0.037 (-0.016 to 0.089)	-0.053 (-0.098 to -0.008)	-0.045 (-0.094 to 0.003)	-0.004 (-0.034 to 0.026)
BMI	rs2121279	LRP1B	T	C	0.15	2 hour glucose (mmol/l)	NA	NA	-0.059 (-0.207 to 0.09)	-0.099 (-0.268 to 0.071)	-0.076 (-0.168 to 0.015)
BMI	rs2176598	HSD17B12	T	C	0.25	Fasting glucose (mmol/l)	0.004 (-0.004 to 0.012)	-0.003 (-0.045 to 0.038)	-0.003 (-0.039 to 0.033)	-0.018 (-0.057 to 0.021)	0.009 (-0.014 to 0.033)
BMI	rs2176598	HSD17B12	T	C	0.25	2 hour glucose (mmol/l)	NA	NA	-0.064 (-0.181 to 0.053)	0.005 (-0.132 to 0.141)	0.007 (-0.066 to 0.079)
BMI	rs2207139	TFAP2B	G	A	0.18	Fasting glucose (mmol/l)	0.006 (-0.004 to 0.015)	0.029 (-0.017 to 0.074)	0.009 (-0.031 to 0.05)	0.001 (-0.042 to 0.044)	-0.006 (-0.033 to 0.021)
BMI	rs2207139	TFAP2B	G	A	0.18	2 hour glucose (mmol/l)	NA	NA	-0.14 (-0.273 to -0.007)	0.008 (-0.143 to 0.159)	0.029 (-0.051 to 0.11)
BMI	rs2245368	PMS2L11	C	T	0.18	Fasting glucose (mmol/l)	0.002 (-0.011 to 0.014)	0.011 (-0.037 to 0.058)	0.026 (-0.013 to 0.065)	-0.011 (-0.054 to 0.032)	-0.006 (-0.034 to 0.022)
BMI	rs2245368	PMS2L11	C	T	0.18	2 hour glucose (mmol/l)	NA	NA	0.041 (-0.086 to 0.168)	0.003 (-0.146 to 0.151)	-0.017 (-0.103 to 0.069)
BMI	rs2287019	QPCTL/GIPR	C	T	0.8	Fasting glucose (mmol/l)	0.012 (0.001 to 0.023)	-0.053 (-0.098 to -0.009)	-0.005 (-0.047 to 0.037)	0.053 (0.007 to 0.098)	0.019 (-0.008 to 0.046)
BMI	rs2287019	QPCTL/GIPR	C	T	0.8	2 hour glucose (mmol/l)	NA	NA	-0.078 (-0.214 to 0.059)	-0.043 (-0.202 to 0.116)	0.016 (-0.066 to 0.098)
BMI	rs2365389	FHIT	C	T	0.58	Fasting glucose (mmol/l)	0.005 (-0.002 to 0.012)	0.033 (-0.003 to 0.068)	0.026 (-0.005 to 0.057)	-0.012 (-0.047 to 0.022)	0.004 (-0.017 to 0.025)
BMI	rs2365389	FHIT	C	T	0.58	2 hour glucose (mmol/l)	NA	NA	0.026 (-0.077 to 0.128)	-0.06 (-0.181 to 0.061)	0.043 (-0.02 to 0.107)
BMI	rs2650492	SBK1/APOBR	A	G	0.3	Fasting glucose (mmol/l)	0.003 (-0.006 to 0.012)	0.002 (-0.036 to 0.041)	0.013 (-0.021 to 0.047)	-0.006 (-0.043 to 0.03)	0.003 (-0.02 to 0.025)
BMI	rs2650492	SBK1/APOBR	A	G	0.3	2 hour glucose (mmol/l)	NA	NA	0.187 (0.075 to 0.298)	0.11 (-0.019 to 0.239)	0.007 (-0.061 to 0.076)
BMI	rs2820292	NAV1	C	A	0.56	Fasting glucose (mmol/l)	0.008 (0.001 to 0.015)	-0.017 (-0.051 to 0.018)	0.007 (-0.025 to 0.039)	0.013 (-0.021 to 0.046)	-0.003 (-0.024 to 0.018)
BMI	rs2820292	NAV1	C	A	0.56	2 hour glucose (mmol/l)	NA	NA	-0.066 (-0.17 to 0.037)	-0.001 (-0.119 to 0.116)	0.006 (-0.058 to 0.07)
BMI	rs29941	KCTD15	G	A	0.67	Fasting glucose (mmol/l)	0.001 (-0.007 to 0.009)	0.035 (-0.002 to 0.073)	0.024 (-0.009 to 0.056)	-0.014 (-0.05 to 0.022)	0.009 (-0.013 to 0.031)
BMI	rs29941	KCTD15	G	A	0.67	2 hour glucose (mmol/l)	NA	NA	0.008 (-0.099 to 0.115)	-0.06 (-0.185 to 0.065)	0.012 (-0.056 to 0.079)
BMI	rs3101336	NEGR1	C	T	0.61	Fasting glucose (mmol/l)	-0.004 (-0.011 to 0.004)	0.029 (-0.008 to 0.066)	0.015 (-0.015 to 0.045)	-0.005 (-0.038 to 0.028)	-0.012 (-0.033 to 0.009)
BMI	rs3101336	NEGR1	C	T	0.61	2 hour glucose (mmol/l)	NA	NA	-0.024 (-0.122 to 0.074)	-0.119 (-0.235 to -0.004)	-0.01 (-0.073 to 0.054)
BMI	rs3736485	SCG3/DMXL2	A	G	0.45	Fasting glucose (mmol/l)	0.004 (-0.003 to 0.011)	0.018 (-0.017 to 0.054)	-0.011 (-0.042 to 0.021)	0.013 (-0.02 to 0.046)	0.004 (-0.018 to 0.025)
BMI	rs3736485	SCG3/DMXL2	A	G	0.45	2 hour glucose (mmol/l)	NA	NA	-0.074 (-0.177 to 0.029)	-0.059 (-0.175 to 0.058)	0.015 (-0.05 to 0.08)
BMI	rs3810291	ZC3H4	A	G	0.67	Fasting glucose (mmol/l)	0.002 (-0.007 to 0.01)	0.029 (-0.008 to 0.065)	0.006 (-0.026 to 0.039)	-0.011 (-0.046 to 0.024)	0.01 (-0.011 to 0.032)
BMI	rs3810291	ZC3H4	A	G	0.67	2 hour glucose (mmol/l)	NA	NA	-0.041 (-0.149 to 0.066)	-0.061 (-0.184 to 0.063)	0.069 (0.003 to 0.135)
BMI	rs3817334	MTCH2/CELF1/C1QTNF4/SPI1	T	C	0.41	Fasting glucose (mmol/l)	0.004 (-0.003 to 0.011)	0.035 (-0.002 to 0.071)	-0.004 (-0.036 to 0.027)	0.022 (-0.012 to 0.056)	0.016 (-0.005 to 0.037)
BMI	rs3817334	MTCH2/CELF1/C1QTNF4/SPI1	T	C	0.41	2 hour glucose (mmol/l)	NA	NA	-0.063 (-0.167 to 0.042)	0.024 (-0.095 to 0.142)	0.036 (-0.028 to 0.1)
BMI	rs3849570	GBE1	A	C	0.36	Fasting glucose (mmol/l)	0.001 (-0.006 to 0.009)	0 (-0.038 to 0.037)	0.004 (-0.029 to 0.038)	-0.017 (-0.051 to 0.017)	-0.012 (-0.034 to 0.01)
BMI	rs3849570	GBE1	A	C	0.36	2 hour glucose (mmol/l)	NA	NA	-0.008 (-0.118 to 0.101)	0.097 (-0.022 to 0.216)	-0.042 (-0.109 to 0.024)
BMI	rs3888190	SH2B1/APOBR/ATXN2L/SULT1A2/SBK1/TUFM	A	C	0.4	Fasting glucose (mmol/l)	0.007 (0 to 0.015)	0.009 (-0.026 to 0.044)	0.014 (-0.018 to 0.045)	0.009 (-0.024 to 0.042)	-0.01 (-0.031 to 0.011)
BMI	rs3888190	SH2B1/APOBR/ATXN2L/SULT1A2/SBK1/TUFM	A	C	0.4	2 hour glucose (mmol/l)	NA	NA	0.077 (-0.026 to 0.18)	0.045 (-0.071 to 0.161)	-0.003 (-0.066 to 0.061)
BMI	rs4256980	TRIM66/TUB	G	C	0.65	Fasting glucose (mmol/l)	0.007 (0 to 0.015)	0.013 (-0.024 to 0.05)	0.01 (-0.022 to 0.042)	0.021 (-0.014 to 0.057)	0.018 (-0.004 to 0.04)
BMI	rs4256980	TRIM66/TUB	G	C	0.65	2 hour glucose (mmol/l)	NA	NA	0.041 (-0.063 to 0.145)	-0.072 (-0.195 to 0.052)	0.073 (0.006 to 0.14)
BMI	rs4740619	C9orf93	T	C	0.54	Fasting glucose (mmol/l)	0.003 (-0.004 to 0.01)	0.01 (-0.026 to 0.045)	0.003 (-0.029 to 0.034)	-0.038 (-0.071 to -0.004)	0.004 (-0.017 to 0.024)
BMI	rs4740619	C9orf93	T	C	0.54	2 hour glucose (mmol/l)	NA	NA	-0.03 (-0.133 to 0.072)	0.008 (-0.108 to 0.124)	-0.042 (-0.106 to 0.021)
BMI	rs543874	SEC16B	G	A	0.19	Fasting glucose (mmol/l)	0.004 (-0.006 to 0.013)	-0.033 (-0.075 to 0.008)	-0.007 (-0.047 to 0.033)	-0.008 (-0.05 to 0.034)	-0.011 (-0.036 to 0.014)
BMI	rs543874	SEC16B	G	A	0.19	2 hour glucose (mmol/l)	NA	NA	-0.068 (-0.198 to 0.062)	-0.077 (-0.224 to 0.069)	0.024 (-0.053 to 0.1)
BMI	rs6477694	EPB41L4B/C9orf4	C	T	0.37	Fasting glucose (mmol/l)	-0.001 (-0.008 to 0.007)	-0.005 (-0.042 to 0.032)	-0.036 (-0.07 to -0.003)	-0.011 (-0.045 to 0.024)	-0.005 (-0.027 to 0.016)
BMI	rs6477694	EPB41L4B/C9orf4	C	T	0.37	2 hour glucose (mmol/l)	NA	NA	-0.038 (-0.148 to 0.073)	-0.004 (-0.125 to 0.117)	0.002 (-0.063 to 0.067)
BMI	rs6567160	MC4R	C	T	0.24	Fasting glucose (mmol/l)	0.003 (-0.005 to 0.012)	-0.001 (-0.041 to 0.04)	0.022 (-0.015 to 0.06)	-0.009 (-0.047 to 0.029)	0.004 (-0.02 to 0.029)
BMI	rs6567160	MC4R	C	T	0.24	2 hour glucose (mmol/l)	NA	NA	0.007 (-0.116 to 0.131)	-0.011 (-0.143 to 0.12)	0.044 (-0.03 to 0.119)
BMI	rs657452	AGBL4	A	G	0.39	Fasting glucose (mmol/l)	0.003 (-0.005 to 0.01)	0.062 (0.026 to 0.098)	0.01 (-0.022 to 0.041)	-0.006 (-0.04 to 0.028)	-0.009 (-0.03 to 0.012)
BMI	rs657452	AGBL4	A	G	0.39	2 hour glucose (mmol/l)	NA	NA	-0.049 (-0.153 to 0.054)	-0.051 (-0.17 to 0.068)	-0.038 (-0.102 to 0.026)
BMI	rs6804842	RARB	G	A	0.58	Fasting glucose (mmol/l)	0.003 (-0.004 to 0.01)	0.009 (-0.027 to 0.046)	-0.027 (-0.059 to 0.004)	0.014 (-0.019 to 0.046)	0.006 (-0.015 to 0.027)
BMI	rs6804842	RARB	G	A	0.58	2 hour glucose (mmol/l)	NA	NA	-0.009 (-0.113 to 0.095)	0.076 (-0.037 to 0.19)	0.025 (-0.039 to 0.089)
BMI	rs7138803	BCDIN3D/FAIM2	A	G	0.38	Fasting glucose (mmol/l)	-0.003 (-0.01 to 0.005)	-0.008 (-0.044 to 0.029)	0.017 (-0.015 to 0.048)	0.004 (-0.03 to 0.038)	0.012 (-0.01 to 0.033)
BMI	rs7138803	BCDIN3D/FAIM2	A	G	0.38	2 hour glucose (mmol/l)	NA	NA	-0.014 (-0.118 to 0.09)	0.115 (-0.005 to 0.235)	0.04 (-0.026 to 0.105)
BMI	rs7141420	NRXN3	T	C	0.53	Fasting glucose (mmol/l)	-0.002 (-0.009 to 0.006)	-0.012 (-0.047 to 0.024)	-0.01 (-0.042 to 0.022)	-0.035 (-0.068 to -0.002)	0.021 (0 to 0.042)
BMI	rs7141420	NRXN3	T	C	0.53	2 hour glucose (mmol/l)	NA	NA	-0.02 (-0.125 to 0.085)	0.001 (-0.114 to 0.117)	0.051 (-0.012 to 0.113)
BMI	rs7243357	GRP	T	G	0.81	Fasting glucose (mmol/l)	0.006 (-0.003 to 0.015)	-0.028 (-0.074 to 0.019)	0.009 (-0.031 to 0.049)	-0.021 (-0.063 to 0.022)	0.022 (-0.006 to 0.049)
BMI	rs7243357	GRP	T	G	0.81	2 hour glucose (mmol/l)	NA	NA	0.14 (0.009 to 0.271)	-0.046 (-0.195 to 0.103)	0.031 (-0.052 to 0.113)
BMI	rs758747	NLRC3	T	C	0.27	Fasting glucose (mmol/l)	0.005 (-0.004 to 0.014)	0.013 (-0.025 to 0.051)	0.014 (-0.02 to 0.049)	0.015 (-0.021 to 0.051)	0.006 (-0.017 to 0.029)
BMI	rs758747	NLRC3	T	C	0.27	2 hour glucose (mmol/l)	NA	NA	-0.031 (-0.145 to 0.083)	-0.119 (-0.245 to 0.006)	-0.031 (-0.101 to 0.038)
BMI	rs7599312	ERBB4	G	A	0.72	Fasting glucose (mmol/l)	0.005 (-0.003 to 0.013)	0.004 (-0.038 to 0.046)	-0.006 (-0.041 to 0.03)	0.025 (-0.013 to 0.064)	-0.012 (-0.036 to 0.012)
BMI	rs7599312	ERBB4	G	A	0.72	2 hour glucose (mmol/l)	NA	NA	0.069 (-0.047 to 0.186)	0.006 (-0.128 to 0.141)	-0.089 (-0.16 to -0.017)
BMI	rs7899106	GRID1	G	A	0.05	Fasting glucose (mmol/l)	0.002 (-0.015 to 0.018)	-0.062 (-0.133 to 0.009)	-0.027 (-0.098 to 0.043)	0.053 (-0.017 to 0.124)	0.014 (-0.035 to 0.063)
BMI	rs7899106	GRID1	G	A	0.05	2 hour glucose (mmol/l)	NA	NA	-0.021 (-0.253 to 0.211)	0.096 (-0.151 to 0.344)	-0.003 (-0.152 to 0.146)
BMI	rs9400239	FOXO3/ HSS00296402	C	T	0.69	Fasting glucose (mmol/l)	-0.005 (-0.012 to 0.003)	0.028 (-0.011 to 0.067)	-0.022 (-0.056 to 0.012)	0.003 (-0.033 to 0.039)	0.015 (-0.007 to 0.037)
BMI	rs9400239	FOXO3/ HSS00296402	C	T	0.69	2 hour glucose (mmol/l)	NA	NA	0 (-0.112 to 0.112)	0.024 (-0.101 to 0.15)	0.097 (0.029 to 0.164)
BMI	rs9581854	MTIF3/GTF3A	T	C	0.18	Fasting glucose (mmol/l)	-0.003 (-0.012 to 0.006)	0.005 (-0.041 to 0.05)	-0.017 (-0.06 to 0.026)	0.004 (-0.041 to 0.049)	-0.009 (-0.035 to 0.018)
BMI	rs9581854	MTIF3/GTF3A	T	C	0.18	2 hour glucose (mmol/l)	NA	NA	-0.049 (-0.191 to 0.093)	-0.114 (-0.271 to 0.043)	-0.059 (-0.14 to 0.022)
BMI	rs9925964	KAT8/ZNF646/VKORC1/ZNF688/STX1B/FBXL19	A	G	0.62	Fasting glucose (mmol/l)	0.003 (-0.004 to 0.01)	-0.008 (-0.043 to 0.028)	0.007 (-0.025 to 0.039)	-0.028 (-0.062 to 0.005)	0.008 (-0.014 to 0.029)
BMI	rs9925964	KAT8/ZNF646/VKORC1/ZNF688/STX1B/FBXL19	A	G	0.62	2 hour glucose (mmol/l)	NA	NA	0.03 (-0.076 to 0.136)	-0.064 (-0.182 to 0.055)	-0.011 (-0.077 to 0.055)

## Sheet: ESM Table 6
ESM Table 6: Maternal SNP-cord blood outcomes across the included studies
Trait	SNP	Nearest/Nearby gene	Trait raising allele	Trait lowering allele	Trait raising allele frequency	Cord blood outcomea	EFSOCH	HAPO 1	HAPO 2	BiB
Favourable Adiposity	rs11045172	PDE3A	C	A	0.2	Log-Insulin	0.02 (-0.035 to 0.075)	NA	NA	-0.004 (-0.04 to 0.032)
Favourable Adiposity	rs11045172	PDE3A	C	A	0.2	Log-C-peptide	NA	0.057 (-0.008 to 0.121)	-0.015 (-0.058 to 0.027)	NA
Favourable Adiposity	rs11045172	PDE3A	C	A	0.2	Log-Adiponectin	NA	NA	NA	-0.012 (-0.053 to 0.03)
Favourable Adiposity	rs11045172	PDE3A	C	A	0.2	Log-Leptin	NA	NA	NA	-0.012 (-0.052 to 0.028)
Favourable Adiposity	rs11118306	LYPLAL1/ZC3H11B	A	G	0.41	Log-Insulin	-0.015 (-0.06 to 0.03)	NA	NA	-0.009 (-0.038 to 0.02)
Favourable Adiposity	rs11118306	LYPLAL1/ZC3H11B	A	G	0.41	Log-C-peptide	NA	0.008 (-0.045 to 0.061)	-0.024 (-0.056 to 0.009)	NA
Favourable Adiposity	rs11118306	LYPLAL1/ZC3H11B	A	G	0.41	Log-Adiponectin	NA	NA	NA	0.008 (-0.024 to 0.04)
Favourable Adiposity	rs11118306	LYPLAL1/ZC3H11B	A	G	0.41	Log-Leptin	NA	NA	NA	0.023 (-0.009 to 0.055)
Favourable Adiposity	rs13389219	COBLL1/GRB14	T	C	0.4	Log-Insulin	-0.001 (-0.046 to 0.044)	NA	NA	0.005 (-0.025 to 0.034)
Favourable Adiposity	rs13389219	COBLL1/GRB14	T	C	0.4	Log-C-peptide	NA	0.037 (-0.016 to 0.09)	-0.002 (-0.035 to 0.032)	NA
Favourable Adiposity	rs13389219	COBLL1/GRB14	T	C	0.4	Log-Adiponectin	NA	NA	NA	0.009 (-0.022 to 0.041)
Favourable Adiposity	rs13389219	COBLL1/GRB14	T	C	0.4	Log-Leptin	NA	NA	NA	-0.012 (-0.045 to 0.02)
Favourable Adiposity	rs1801282	PPARG	G	C	0.13	Log-Insulin	0.058 (-0.006 to 0.122)	NA	NA	-0.036 (-0.082 to 0.009)
Favourable Adiposity	rs1801282	PPARG	G	C	0.13	Log-C-peptide	NA	0.026 (-0.057 to 0.108)	-0.021 (-0.07 to 0.027)	NA
Favourable Adiposity	rs1801282	PPARG	G	C	0.13	Log-Adiponectin	NA	NA	NA	0 (-0.051 to 0.052)
Favourable Adiposity	rs1801282	PPARG	G	C	0.13	Log-Leptin	NA	NA	NA	-0.039 (-0.089 to 0.01)
Favourable Adiposity	rs2267373	MAFF/PLA2G6	C	T	0.42	Log-Insulin	0.017 (-0.028 to 0.062)	NA	NA	-0.009 (-0.039 to 0.02)
Favourable Adiposity	rs2267373	MAFF/PLA2G6	C	T	0.42	Log-C-peptide	NA	0.027 (-0.025 to 0.08)	0.004 (-0.03 to 0.038)	NA
Favourable Adiposity	rs2267373	MAFF/PLA2G6	C	T	0.42	Log-Adiponectin	NA	NA	NA	-0.006 (-0.038 to 0.026)
Favourable Adiposity	rs2267373	MAFF/PLA2G6	C	T	0.42	Log-Leptin	NA	NA	NA	-0.004 (-0.036 to 0.028)
Favourable Adiposity	rs2276936	FAM13A	A	C	0.53	Log-Insulin	-0.034 (-0.077 to 0.01)	NA	NA	0.002 (-0.026 to 0.03)
Favourable Adiposity	rs2276936	FAM13A	A	C	0.53	Log-C-peptide	NA	-0.013 (-0.062 to 0.037)	-0.017 (-0.049 to 0.015)	NA
Favourable Adiposity	rs2276936	FAM13A	A	C	0.53	Log-Adiponectin	NA	NA	NA	0.013 (-0.018 to 0.044)
Favourable Adiposity	rs2276936	FAM13A	A	C	0.53	Log-Leptin	NA	NA	NA	0.008 (-0.022 to 0.039)
Favourable Adiposity	rs2943653	IRS1/NYAP2	C	T	0.33	Log-Insulin	0.028 (-0.017 to 0.074)	NA	NA	-0.002 (-0.032 to 0.028)
Favourable Adiposity	rs2943653	IRS1/NYAP2	C	T	0.33	Log-C-peptide	NA	-0.029 (-0.082 to 0.025)	-0.024 (-0.058 to 0.011)	NA
Favourable Adiposity	rs2943653	IRS1/NYAP2	C	T	0.33	Log-Adiponectin	NA	NA	NA	-0.006 (-0.04 to 0.028)
Favourable Adiposity	rs2943653	IRS1/NYAP2	C	T	0.33	Log-Leptin	NA	NA	NA	-0.016 (-0.049 to 0.016)
Favourable Adiposity	rs2980888	TRIB1/LRATD2	C	T	0.7	Log-Insulin	-0.023 (-0.073 to 0.027)	NA	NA	-0.003 (-0.035 to 0.028)
Favourable Adiposity	rs2980888	TRIB1/LRATD2	C	T	0.7	Log-C-peptide	NA	-0.004 (-0.059 to 0.05)	0.018 (-0.018 to 0.055)	NA
Favourable Adiposity	rs2980888	TRIB1/LRATD2	C	T	0.7	Log-Adiponectin	NA	NA	NA	-0.009 (-0.044 to 0.026)
Favourable Adiposity	rs2980888	TRIB1/LRATD2	C	T	0.7	Log-Leptin	NA	NA	NA	0.026 (-0.008 to 0.06)
Favourable Adiposity	rs40271	ANKRD55/C5orf67	C	T	0.26	Log-Insulin	-0.02 (-0.071 to 0.032)	NA	NA	-0.016 (-0.049 to 0.016)
Favourable Adiposity	rs40271	ANKRD55/C5orf67	C	T	0.26	Log-C-peptide	NA	0.031 (-0.027 to 0.089)	0.016 (-0.023 to 0.055)	NA
Favourable Adiposity	rs40271	ANKRD55/C5orf67	C	T	0.26	Log-Adiponectin	NA	NA	NA	0.016 (-0.02 to 0.052)
Favourable Adiposity	rs40271	ANKRD55/C5orf67	C	T	0.26	Log-Leptin	NA	NA	NA	-0.041 (-0.077 to -0.005)
Favourable Adiposity	rs632057	CITED2	G	T	0.63	Log-Insulin	-0.015 (-0.06 to 0.031)	NA	NA	0.012 (-0.019 to 0.042)
Favourable Adiposity	rs632057	CITED2	G	T	0.63	Log-C-peptide	NA	-0.007 (-0.061 to 0.047)	-0.011 (-0.045 to 0.023)	NA
Favourable Adiposity	rs632057	CITED2	G	T	0.63	Log-Adiponectin	NA	NA	NA	-0.01 (-0.042 to 0.023)
Favourable Adiposity	rs632057	CITED2	G	T	0.63	Log-Leptin	NA	NA	NA	-0.001 (-0.035 to 0.032)
Favourable Adiposity	rs7133378	CCDC92/DNAH10	A	G	0.32	Log-Insulin	0.005 (-0.042 to 0.053)	NA	NA	-0.028 (-0.058 to 0.002)
Favourable Adiposity	rs7133378	CCDC92/DNAH10	A	G	0.32	Log-C-peptide	NA	-0.004 (-0.059 to 0.051)	-0.033 (-0.069 to 0.003)	NA
Favourable Adiposity	rs7133378	CCDC92/DNAH10	A	G	0.32	Log-Adiponectin	NA	NA	NA	-0.018 (-0.052 to 0.015)
Favourable Adiposity	rs7133378	CCDC92/DNAH10	A	G	0.32	Log-Leptin	NA	NA	NA	-0.008 (-0.041 to 0.025)
Favourable Adiposity	rs7258937	PEPD	T	C	0.51	Log-Insulin	0.031 (-0.013 to 0.074)	NA	NA	0.01 (-0.019 to 0.038)
Favourable Adiposity	rs7258937	PEPD	T	C	0.51	Log-C-peptide	NA	-0.026 (-0.077 to 0.024)	0.012 (-0.02 to 0.044)	NA
Favourable Adiposity	rs7258937	PEPD	T	C	0.51	Log-Adiponectin	NA	NA	NA	-0.026 (-0.059 to 0.006)
Favourable Adiposity	rs7258937	PEPD	T	C	0.51	Log-Leptin	NA	NA	NA	0.016 (-0.016 to 0.047)
Favourable Adiposity	rs972283	KLF14/MKLN1	A	G	0.49	Log-Insulin	-0.001 (-0.045 to 0.043)	NA	NA	-0.031 (-0.06 to -0.003)
Favourable Adiposity	rs972283	KLF14/MKLN1	A	G	0.49	Log-C-peptide	NA	0.008 (-0.043 to 0.059)	0.006 (-0.028 to 0.039)	NA
Favourable Adiposity	rs972283	KLF14/MKLN1	A	G	0.49	Log-Adiponectin	NA	NA	NA	-0.016 (-0.047 to 0.015)
Favourable Adiposity	rs972283	KLF14/MKLN1	A	G	0.49	Log-Leptin	NA	NA	NA	-0.015 (-0.046 to 0.016)
Favourable Adiposity	rs998584	VEGFA	C	A	0.52	Log-Insulin	0.029 (-0.016 to 0.074)	NA	NA	-0.021 (-0.048 to 0.007)
Favourable Adiposity	rs998584	VEGFA	C	A	0.52	Log-C-peptide	NA	-0.021 (-0.072 to 0.029)	0.014 (-0.019 to 0.047)	NA
Favourable Adiposity	rs998584	VEGFA	C	A	0.52	Log-Adiponectin	NA	NA	NA	-0.028 (-0.059 to 0.002)
Favourable Adiposity	rs998584	VEGFA	C	A	0.52	Log-Leptin	NA	NA	NA	-0.028 (-0.059 to 0.002)
BMI	rs1000940	RABEP1	G	A	0.32	Log-Insulin	0.048 (0.002 to 0.095)	NA	NA	0.005 (-0.025 to 0.035)
BMI	rs1000940	RABEP1	G	A	0.32	Log-C-peptide	NA	0.006 (-0.049 to 0.06)	0.015 (-0.019 to 0.048)	NA
BMI	rs1000940	RABEP1	G	A	0.32	Log-Adiponectin	NA	NA	NA	-0.014 (-0.046 to 0.017)
BMI	rs1000940	RABEP1	G	A	0.32	Log-Leptin	NA	NA	NA	-0.002 (-0.035 to 0.03)
BMI	rs10132280	STXBP6	C	A	0.68	Log-Insulin	0.01 (-0.038 to 0.058)	NA	NA	-0.022 (-0.053 to 0.009)
BMI	rs10132280	STXBP6	C	A	0.68	Log-C-peptide	NA	-0.013 (-0.07 to 0.044)	-0.016 (-0.051 to 0.02)	NA
BMI	rs10132280	STXBP6	C	A	0.68	Log-Adiponectin	NA	NA	NA	0.006 (-0.028 to 0.041)
BMI	rs10132280	STXBP6	C	A	0.68	Log-Leptin	NA	NA	NA	0.002 (-0.032 to 0.036)
BMI	rs1016287	LINC01122	T	C	0.68	Log-Insulin	-0.027 (-0.076 to 0.023)	NA	NA	-0.005 (-0.036 to 0.026)
BMI	rs1016287	LINC01122	T	C	0.68	Log-C-peptide	NA	0.04 (-0.017 to 0.096)	0.005 (-0.031 to 0.041)	NA
BMI	rs1016287	LINC01122	T	C	0.68	Log-Adiponectin	NA	NA	NA	0.032 (-0.002 to 0.066)
BMI	rs1016287	LINC01122	T	C	0.68	Log-Leptin	NA	NA	NA	0.001 (-0.032 to 0.035)
BMI	rs10182181	ADCY3/POMC/NCOA1	G	A	0.46	Log-Insulin	0.024 (-0.021 to 0.069)	NA	NA	-0.019 (-0.047 to 0.01)
BMI	rs10182181	ADCY3/POMC/NCOA1	G	A	0.46	Log-C-peptide	NA	-0.002 (-0.053 to 0.05)	0.002 (-0.03 to 0.034)	NA
BMI	rs10182181	ADCY3/POMC/NCOA1	G	A	0.46	Log-Adiponectin	NA	NA	NA	-0.026 (-0.056 to 0.004)
BMI	rs10182181	ADCY3/POMC/NCOA1	G	A	0.46	Log-Leptin	NA	NA	NA	0.003 (-0.028 to 0.034)
BMI	rs10733682	LMX1B	A	G	0.48	Log-Insulin	-0.023 (-0.069 to 0.022)	NA	NA	0 (-0.028 to 0.028)
BMI	rs10733682	LMX1B	A	G	0.48	Log-C-peptide	NA	-0.059 (-0.11 to -0.007)	0.016 (-0.017 to 0.048)	NA
BMI	rs10733682	LMX1B	A	G	0.48	Log-Adiponectin	NA	NA	NA	-0.011 (-0.043 to 0.02)
BMI	rs10733682	LMX1B	A	G	0.48	Log-Leptin	NA	NA	NA	-0.011 (-0.042 to 0.019)
BMI	rs10938397	GNPDA2/GABRG1	G	A	0.43	Log-Insulin	-0.003 (-0.046 to 0.04)	NA	NA	0.004 (-0.025 to 0.033)
BMI	rs10938397	GNPDA2/GABRG1	G	A	0.43	Log-C-peptide	NA	0.009 (-0.043 to 0.062)	-0.002 (-0.036 to 0.031)	NA
BMI	rs10938397	GNPDA2/GABRG1	G	A	0.43	Log-Adiponectin	NA	NA	NA	0.037 (0.007 to 0.067)
BMI	rs10938397	GNPDA2/GABRG1	G	A	0.43	Log-Leptin	NA	NA	NA	0.002 (-0.03 to 0.033)
BMI	rs10968576	LINGO2	G	A	0.32	Log-Insulin	0.014 (-0.034 to 0.062)	NA	NA	-0.023 (-0.053 to 0.008)
BMI	rs10968576	LINGO2	G	A	0.32	Log-C-peptide	NA	0.036 (-0.02 to 0.093)	-0.008 (-0.041 to 0.026)	NA
BMI	rs10968576	LINGO2	G	A	0.32	Log-Adiponectin	NA	NA	NA	0.01 (-0.024 to 0.044)
BMI	rs10968576	LINGO2	G	A	0.32	Log-Leptin	NA	NA	NA	-0.01 (-0.044 to 0.023)
BMI	rs11030104	BDNF	A	G	0.79	Log-Insulin	-0.005 (-0.06 to 0.05)	NA	NA	0 (-0.035 to 0.035)
BMI	rs11030104	BDNF	A	G	0.79	Log-C-peptide	NA	-0.012 (-0.075 to 0.051)	0.021 (-0.019 to 0.062)	NA
BMI	rs11030104	BDNF	A	G	0.79	Log-Adiponectin	NA	NA	NA	0.011 (-0.027 to 0.05)
BMI	rs11030104	BDNF	A	G	0.79	Log-Leptin	NA	NA	NA	-0.004 (-0.042 to 0.034)
BMI	rs11057405	CLIP1	G	A	0.9	Log-Insulin	0.029 (-0.046 to 0.105)	NA	NA	-0.007 (-0.051 to 0.037)
BMI	rs11057405	CLIP1	G	A	0.9	Log-C-peptide	NA	0.075 (-0.011 to 0.162)	-0.019 (-0.072 to 0.033)	NA
BMI	rs11057405	CLIP1	G	A	0.9	Log-Adiponectin	NA	NA	NA	-0.022 (-0.072 to 0.028)
BMI	rs11057405	CLIP1	G	A	0.9	Log-Leptin	NA	NA	NA	-0.002 (-0.05 to 0.046)
BMI	rs11126666	KCNK3	A	G	0.28	Log-Insulin	0.009 (-0.041 to 0.059)	NA	NA	0.019 (-0.013 to 0.052)
BMI	rs11126666	KCNK3	A	G	0.28	Log-C-peptide	NA	0.011 (-0.048 to 0.07)	0.025 (-0.011 to 0.061)	NA
BMI	rs11126666	KCNK3	A	G	0.28	Log-Adiponectin	NA	NA	NA	-0.025 (-0.061 to 0.01)
BMI	rs11126666	KCNK3	A	G	0.28	Log-Leptin	NA	NA	NA	0.003 (-0.032 to 0.038)
BMI	rs11165643	PTBP2	T	C	0.58	Log-Insulin	0.023 (-0.024 to 0.069)	NA	NA	-0.019 (-0.048 to 0.009)
BMI	rs11165643	PTBP2	T	C	0.58	Log-C-peptide	NA	-0.058 (-0.11 to -0.007)	0.002 (-0.031 to 0.036)	NA
BMI	rs11165643	PTBP2	T	C	0.58	Log-Adiponectin	NA	NA	NA	0.011 (-0.019 to 0.042)
BMI	rs11165643	PTBP2	T	C	0.58	Log-Leptin	NA	NA	NA	0.001 (-0.03 to 0.033)
BMI	rs11191560	NT5C2/CYP17A1/SFXN2	C	T	0.09	Log-Insulin	-0.042 (-0.122 to 0.039)	NA	NA	-0.039 (-0.091 to 0.013)
BMI	rs11191560	NT5C2/CYP17A1/SFXN2	C	T	0.09	Log-C-peptide	NA	0.002 (-0.091 to 0.095)	0.015 (-0.043 to 0.074)	NA
BMI	rs11191560	NT5C2/CYP17A1/SFXN2	C	T	0.09	Log-Adiponectin	NA	NA	NA	0.027 (-0.031 to 0.085)
BMI	rs11191560	NT5C2/CYP17A1/SFXN2	C	T	0.09	Log-Leptin	NA	NA	NA	0.017 (-0.04 to 0.074)
BMI	rs11583200	ELAVL4	C	T	0.4	Log-Insulin	0.008 (-0.038 to 0.053)	NA	NA	-0.01 (-0.038 to 0.019)
BMI	rs11583200	ELAVL4	C	T	0.4	Log-C-peptide	NA	-0.061 (-0.113 to -0.008)	0.001 (-0.032 to 0.034)	NA
BMI	rs11583200	ELAVL4	C	T	0.4	Log-Adiponectin	NA	NA	NA	-0.033 (-0.064 to -0.002)
BMI	rs11583200	ELAVL4	C	T	0.4	Log-Leptin	NA	NA	NA	0.012 (-0.02 to 0.043)
BMI	rs1167827	HIP1/PMS2L3/ PMS2P5/WBSCR16	G	A	0.55	Log-Insulin	-0.008 (-0.054 to 0.037)	NA	NA	0.019 (-0.01 to 0.048)
BMI	rs1167827	HIP1/PMS2L3/ PMS2P5/WBSCR16	G	A	0.55	Log-C-peptide	NA	0.046 (-0.006 to 0.097)	0.027 (-0.005 to 0.059)	NA
BMI	rs1167827	HIP1/PMS2L3/ PMS2P5/WBSCR16	G	A	0.55	Log-Adiponectin	NA	NA	NA	0.001 (-0.03 to 0.033)
BMI	rs1167827	HIP1/PMS2L3/ PMS2P5/WBSCR16	G	A	0.55	Log-Leptin	NA	NA	NA	0.001 (-0.03 to 0.033)
BMI	rs11688816	EHBP1	G	A	0.53	Log-Insulin	-0.01 (-0.055 to 0.036)	NA	NA	0.001 (-0.027 to 0.029)
BMI	rs11688816	EHBP1	G	A	0.53	Log-C-peptide	NA	0.023 (-0.029 to 0.075)	-0.025 (-0.058 to 0.007)	NA
BMI	rs11688816	EHBP1	G	A	0.53	Log-Adiponectin	NA	NA	NA	-0.005 (-0.035 to 0.026)
BMI	rs11688816	EHBP1	G	A	0.53	Log-Leptin	NA	NA	NA	-0.019 (-0.049 to 0.012)
BMI	rs11727676	HHIP	T	C	0.91	Log-Insulin	0.029 (-0.052 to 0.111)	NA	NA	-0.006 (-0.053 to 0.041)
BMI	rs11727676	HHIP	T	C	0.91	Log-C-peptide	NA	-0.06 (-0.143 to 0.022)	-0.031 (-0.086 to 0.024)	NA
BMI	rs11727676	HHIP	T	C	0.91	Log-Adiponectin	NA	NA	NA	0.037 (-0.016 to 0.09)
BMI	rs11727676	HHIP	T	C	0.91	Log-Leptin	NA	NA	NA	0.025 (-0.026 to 0.076)
BMI	rs11847697	PRKD1	T	C	0.04	Log-Insulin	-0.008 (-0.114 to 0.098)	NA	NA	0.001 (-0.07 to 0.072)
BMI	rs11847697	PRKD1	T	C	0.04	Log-C-peptide	NA	0.022 (-0.101 to 0.146)	0.046 (-0.036 to 0.129)	NA
BMI	rs11847697	PRKD1	T	C	0.04	Log-Adiponectin	NA	NA	NA	0.008 (-0.069 to 0.085)
BMI	rs11847697	PRKD1	T	C	0.04	Log-Leptin	NA	NA	NA	-0.031 (-0.108 to 0.047)
BMI	rs12286929	CADM1	G	A	0.52	Log-Insulin	0.007 (-0.036 to 0.051)	NA	NA	0.011 (-0.018 to 0.04)
BMI	rs12286929	CADM1	G	A	0.52	Log-C-peptide	NA	-0.005 (-0.057 to 0.046)	-0.023 (-0.054 to 0.008)	NA
BMI	rs12286929	CADM1	G	A	0.52	Log-Adiponectin	NA	NA	NA	-0.023 (-0.055 to 0.009)
BMI	rs12286929	CADM1	G	A	0.52	Log-Leptin	NA	NA	NA	0.038 (0.006 to 0.07)
BMI	rs12401738	FUBP1/USP33	A	G	0.35	Log-Insulin	-0.038 (-0.081 to 0.005)	NA	NA	-0.015 (-0.044 to 0.014)
BMI	rs12401738	FUBP1/USP33	A	G	0.35	Log-C-peptide	NA	0.048 (-0.007 to 0.103)	-0.027 (-0.059 to 0.006)	NA
BMI	rs12401738	FUBP1/USP33	A	G	0.35	Log-Adiponectin	NA	NA	NA	-0.016 (-0.048 to 0.015)
BMI	rs12401738	FUBP1/USP33	A	G	0.35	Log-Leptin	NA	NA	NA	0.009 (-0.023 to 0.04)
BMI	rs12429545	OLFM4	A	G	0.13	Log-Insulin	0.026 (-0.038 to 0.091)	NA	NA	-0.016 (-0.06 to 0.028)
BMI	rs12429545	OLFM4	A	G	0.13	Log-C-peptide	NA	0.023 (-0.054 to 0.099)	0.051 (0.001 to 0.101)	NA
BMI	rs12429545	OLFM4	A	G	0.13	Log-Adiponectin	NA	NA	NA	0.002 (-0.047 to 0.051)
BMI	rs12429545	OLFM4	A	G	0.13	Log-Leptin	NA	NA	NA	-0.009 (-0.057 to 0.038)
BMI	rs12446632	GPRC5B	G	A	0.87	Log-Insulin	0.042 (-0.022 to 0.107)	NA	NA	-0.024 (-0.064 to 0.017)
BMI	rs12446632	GPRC5B	G	A	0.87	Log-C-peptide	NA	-0.04 (-0.109 to 0.03)	0.021 (-0.024 to 0.066)	NA
BMI	rs12446632	GPRC5B	G	A	0.87	Log-Adiponectin	NA	NA	NA	0 (-0.042 to 0.043)
BMI	rs12446632	GPRC5B	G	A	0.87	Log-Leptin	NA	NA	NA	-0.013 (-0.057 to 0.031)
BMI	rs12566985	FPGT-TNNI3K	G	A	0.45	Log-Insulin	0.02 (-0.024 to 0.064)	NA	NA	0 (-0.029 to 0.028)
BMI	rs12566985	FPGT-TNNI3K	G	A	0.45	Log-C-peptide	NA	-0.029 (-0.082 to 0.024)	-0.017 (-0.05 to 0.016)	NA
BMI	rs12566985	FPGT-TNNI3K	G	A	0.45	Log-Adiponectin	NA	NA	NA	-0.003 (-0.034 to 0.028)
BMI	rs12566985	FPGT-TNNI3K	G	A	0.45	Log-Leptin	NA	NA	NA	-0.004 (-0.035 to 0.027)
BMI	rs12885454	PRKD1	C	A	0.64	Log-Insulin	0.031 (-0.014 to 0.075)	NA	NA	0.013 (-0.017 to 0.042)
BMI	rs12885454	PRKD1	C	A	0.64	Log-C-peptide	NA	-0.032 (-0.086 to 0.023)	0.015 (-0.019 to 0.049)	NA
BMI	rs12885454	PRKD1	C	A	0.64	Log-Adiponectin	NA	NA	NA	-0.012 (-0.045 to 0.022)
BMI	rs12885454	PRKD1	C	A	0.64	Log-Leptin	NA	NA	NA	0.021 (-0.011 to 0.053)
BMI	rs12940622	RPTOR	G	A	0.58	Log-Insulin	0.003 (-0.04 to 0.046)	NA	NA	-0.014 (-0.043 to 0.015)
BMI	rs12940622	RPTOR	G	A	0.58	Log-C-peptide	NA	-0.058 (-0.111 to -0.005)	-0.004 (-0.036 to 0.028)	NA
BMI	rs12940622	RPTOR	G	A	0.58	Log-Adiponectin	NA	NA	NA	-0.007 (-0.04 to 0.026)
BMI	rs12940622	RPTOR	G	A	0.58	Log-Leptin	NA	NA	NA	0.013 (-0.019 to 0.045)
BMI	rs13021737	TMEM18	G	A	0.83	Log-Insulin	0.021 (-0.038 to 0.08)	NA	NA	0.004 (-0.034 to 0.042)
BMI	rs13021737	TMEM18	G	A	0.83	Log-C-peptide	NA	0.014 (-0.051 to 0.079)	-0.011 (-0.051 to 0.029)	NA
BMI	rs13021737	TMEM18	G	A	0.83	Log-Adiponectin	NA	NA	NA	-0.031 (-0.074 to 0.012)
BMI	rs13021737	TMEM18	G	A	0.83	Log-Leptin	NA	NA	NA	0.02 (-0.022 to 0.061)
BMI	rs13078960	CADM2	G	T	0.2	Log-Insulin	-0.049 (-0.107 to 0.009)	NA	NA	-0.019 (-0.053 to 0.016)
BMI	rs13078960	CADM2	G	T	0.2	Log-C-peptide	NA	-0.006 (-0.069 to 0.056)	0 (-0.043 to 0.044)	NA
BMI	rs13078960	CADM2	G	T	0.2	Log-Adiponectin	NA	NA	NA	0.001 (-0.037 to 0.039)
BMI	rs13078960	CADM2	G	T	0.2	Log-Leptin	NA	NA	NA	0.003 (-0.035 to 0.041)
BMI	rs13107325	SLC39A8	T	C	0.07	Log-Insulin	-0.125 (-0.203 to -0.046)	NA	NA	-0.008 (-0.062 to 0.045)
BMI	rs13107325	SLC39A8	T	C	0.07	Log-C-peptide	NA	0.065 (-0.034 to 0.164)	-0.025 (-0.087 to 0.036)	NA
BMI	rs13107325	SLC39A8	T	C	0.07	Log-Adiponectin	NA	NA	NA	0.071 (0.012 to 0.13)
BMI	rs13107325	SLC39A8	T	C	0.07	Log-Leptin	NA	NA	NA	0.002 (-0.057 to 0.061)
BMI	rs13191362	PARK2	A	G	0.88	Log-Insulin	-0.001 (-0.065 to 0.063)	NA	NA	0.007 (-0.037 to 0.051)
BMI	rs13191362	PARK2	A	G	0.88	Log-C-peptide	NA	-0.028 (-0.104 to 0.049)	0.046 (-0.003 to 0.095)	NA
BMI	rs13191362	PARK2	A	G	0.88	Log-Adiponectin	NA	NA	NA	-0.021 (-0.069 to 0.027)
BMI	rs13191362	PARK2	A	G	0.88	Log-Leptin	NA	NA	NA	-0.003 (-0.051 to 0.046)
BMI	rs1516725	E7V5	C	T	0.87	Log-Insulin	-0.003 (-0.064 to 0.057)	NA	NA	-0.007 (-0.049 to 0.035)
BMI	rs1516725	E7V5	C	T	0.87	Log-C-peptide	NA	-0.029 (-0.103 to 0.044)	0.027 (-0.019 to 0.073)	NA
BMI	rs1516725	E7V5	C	T	0.87	Log-Adiponectin	NA	NA	NA	0.002 (-0.046 to 0.049)
BMI	rs1516725	E7V5	C	T	0.87	Log-Leptin	NA	NA	NA	0.016 (-0.03 to 0.062)
BMI	rs1528435	UBE2E3	T	C	0.63	Log-Insulin	0.028 (-0.018 to 0.073)	NA	NA	-0.006 (-0.036 to 0.023)
BMI	rs1528435	UBE2E3	T	C	0.63	Log-C-peptide	NA	0.029 (-0.023 to 0.08)	0.009 (-0.023 to 0.041)	NA
BMI	rs1528435	UBE2E3	T	C	0.63	Log-Adiponectin	NA	NA	NA	-0.003 (-0.035 to 0.03)
BMI	rs1528435	UBE2E3	T	C	0.63	Log-Leptin	NA	NA	NA	-0.035 (-0.068 to -0.003)
BMI	rs1558902	FTO	A	T	0.42	Log-Insulin	-0.015 (-0.063 to 0.033)	NA	NA	0.04 (0.011 to 0.069)
BMI	rs1558902	FTO	A	T	0.42	Log-C-peptide	NA	0.015 (-0.037 to 0.067)	-0.012 (-0.045 to 0.02)	NA
BMI	rs1558902	FTO	A	T	0.42	Log-Adiponectin	NA	NA	NA	0.014 (-0.018 to 0.046)
BMI	rs1558902	FTO	A	T	0.42	Log-Leptin	NA	NA	NA	0.033 (0.002 to 0.065)
BMI	rs16851483	RASA2	T	G	0.07	Log-Insulin	-0.039 (-0.135 to 0.058)	NA	NA	-0.015 (-0.068 to 0.038)
BMI	rs16851483	RASA2	T	G	0.07	Log-C-peptide	NA	0.055 (-0.052 to 0.162)	-0.015 (-0.084 to 0.054)	NA
BMI	rs16851483	RASA2	T	G	0.07	Log-Adiponectin	NA	NA	NA	-0.006 (-0.067 to 0.054)
BMI	rs16851483	RASA2	T	G	0.07	Log-Leptin	NA	NA	NA	0.029 (-0.029 to 0.087)
BMI	rs16951275	M4P2K5/LBXCOR1	T	C	0.78	Log-Insulin	0.037 (-0.015 to 0.09)	NA	NA	0.006 (-0.027 to 0.039)
BMI	rs16951275	M4P2K5/LBXCOR1	T	C	0.78	Log-C-peptide	NA	0.01 (-0.05 to 0.07)	0 (-0.04 to 0.04)	NA
BMI	rs16951275	M4P2K5/LBXCOR1	T	C	0.78	Log-Adiponectin	NA	NA	NA	0.016 (-0.019 to 0.051)
BMI	rs16951275	M4P2K5/LBXCOR1	T	C	0.78	Log-Leptin	NA	NA	NA	0.008 (-0.028 to 0.044)
BMI	rs17001654	NUP54/SCARB2	G	C	0.15	Log-Insulin	-0.02 (-0.079 to 0.039)	NA	NA	0.01 (-0.029 to 0.049)
BMI	rs17001654	NUP54/SCARB2	G	C	0.15	Log-C-peptide	NA	0.011 (-0.065 to 0.086)	-0.055 (-0.101 to -0.009)	NA
BMI	rs17001654	NUP54/SCARB2	G	C	0.15	Log-Adiponectin	NA	NA	NA	0.017 (-0.029 to 0.062)
BMI	rs17001654	NUP54/SCARB2	G	C	0.15	Log-Leptin	NA	NA	NA	-0.005 (-0.047 to 0.038)
BMI	rs17024393	GNAT2/AMPD2	C	T	0.04	Log-Insulin	-0.019 (-0.151 to 0.114)	NA	NA	0.042 (-0.056 to 0.14)
BMI	rs17024393	GNAT2/AMPD2	C	T	0.04	Log-C-peptide	NA	0.033 (-0.13 to 0.196)	0.063 (-0.049 to 0.175)	NA
BMI	rs17024393	GNAT2/AMPD2	C	T	0.04	Log-Adiponectin	NA	NA	NA	0.034 (-0.072 to 0.141)
BMI	rs17024393	GNAT2/AMPD2	C	T	0.04	Log-Leptin	NA	NA	NA	-0.004 (-0.112 to 0.103)
BMI	rs17094222	HIF1AN	C	T	0.21	Log-Insulin	-0.029 (-0.084 to 0.026)	NA	NA	-0.012 (-0.048 to 0.023)
BMI	rs17094222	HIF1AN	C	T	0.21	Log-C-peptide	NA	-0.116 (-0.176 to -0.057)	-0.004 (-0.043 to 0.034)	NA
BMI	rs17094222	HIF1AN	C	T	0.21	Log-Adiponectin	NA	NA	NA	0.02 (-0.018 to 0.058)
BMI	rs17094222	HIF1AN	C	T	0.21	Log-Leptin	NA	NA	NA	0.044 (0.006 to 0.083)
BMI	rs17405819	HNF4G	T	C	0.7	Log-Insulin	-0.02 (-0.066 to 0.027)	NA	NA	0.014 (-0.017 to 0.045)
BMI	rs17405819	HNF4G	T	C	0.7	Log-C-peptide	NA	-0.035 (-0.089 to 0.02)	0.018 (-0.019 to 0.054)	NA
BMI	rs17405819	HNF4G	T	C	0.7	Log-Adiponectin	NA	NA	NA	-0.024 (-0.057 to 0.009)
BMI	rs17405819	HNF4G	T	C	0.7	Log-Leptin	NA	NA	NA	0.018 (-0.016 to 0.052)
BMI	rs17724992	GDF15/PGPEP1	A	G	0.75	Log-Insulin	0.04 (-0.008 to 0.088)	NA	NA	-0.002 (-0.035 to 0.031)
BMI	rs17724992	GDF15/PGPEP1	A	G	0.75	Log-C-peptide	NA	0.024 (-0.032 to 0.08)	-0.008 (-0.046 to 0.031)	NA
BMI	rs17724992	GDF15/PGPEP1	A	G	0.75	Log-Adiponectin	NA	NA	NA	0.004 (-0.03 to 0.039)
BMI	rs17724992	GDF15/PGPEP1	A	G	0.75	Log-Leptin	NA	NA	NA	0.006 (-0.03 to 0.042)
BMI	rs1808579	NPC1/C18orf8	C	T	0.53	Log-Insulin	-0.014 (-0.058 to 0.031)	NA	NA	0.014 (-0.014 to 0.043)
BMI	rs1808579	NPC1/C18orf8	C	T	0.53	Log-C-peptide	NA	-0.037 (-0.088 to 0.015)	0.019 (-0.015 to 0.052)	NA
BMI	rs1808579	NPC1/C18orf8	C	T	0.53	Log-Adiponectin	NA	NA	NA	-0.019 (-0.05 to 0.012)
BMI	rs1808579	NPC1/C18orf8	C	T	0.53	Log-Leptin	NA	NA	NA	0.003 (-0.028 to 0.034)
BMI	rs1928295	TLR4	T	C	0.55	Log-Insulin	-0.002 (-0.047 to 0.044)	NA	NA	-0.005 (-0.033 to 0.024)
BMI	rs1928295	TLR4	T	C	0.55	Log-C-peptide	NA	-0.02 (-0.072 to 0.032)	0.016 (-0.016 to 0.048)	NA
BMI	rs1928295	TLR4	T	C	0.55	Log-Adiponectin	NA	NA	NA	0.023 (-0.009 to 0.055)
BMI	rs1928295	TLR4	T	C	0.55	Log-Leptin	NA	NA	NA	-0.012 (-0.043 to 0.02)
BMI	rs2033529	TDRG1/LRFN2	G	A	0.29	Log-Insulin	-0.027 (-0.077 to 0.023)	NA	NA	-0.027 (-0.058 to 0.004)
BMI	rs2033529	TDRG1/LRFN2	G	A	0.29	Log-C-peptide	NA	0.006 (-0.052 to 0.064)	0.012 (-0.024 to 0.049)	NA
BMI	rs2033529	TDRG1/LRFN2	G	A	0.29	Log-Adiponectin	NA	NA	NA	-0.003 (-0.037 to 0.031)
BMI	rs2033529	TDRG1/LRFN2	G	A	0.29	Log-Leptin	NA	NA	NA	-0.003 (-0.037 to 0.03)
BMI	rs2033732	RALYL	C	T	0.75	Log-Insulin	0.013 (-0.038 to 0.064)	NA	NA	-0.006 (-0.039 to 0.026)
BMI	rs2033732	RALYL	C	T	0.75	Log-C-peptide	NA	0.028 (-0.033 to 0.088)	-0.015 (-0.053 to 0.023)	NA
BMI	rs2033732	RALYL	C	T	0.75	Log-Adiponectin	NA	NA	NA	0.002 (-0.034 to 0.037)
BMI	rs2033732	RALYL	C	T	0.75	Log-Leptin	NA	NA	NA	-0.004 (-0.039 to 0.032)
BMI	rs205262	C6orf106/SNRPC	G	A	0.27	Log-Insulin	0.031 (-0.019 to 0.081)	NA	NA	-0.011 (-0.043 to 0.021)
BMI	rs205262	C6orf106/SNRPC	G	A	0.27	Log-C-peptide	NA	0.01 (-0.046 to 0.067)	-0.001 (-0.038 to 0.035)	NA
BMI	rs205262	C6orf106/SNRPC	G	A	0.27	Log-Adiponectin	NA	NA	NA	0.007 (-0.028 to 0.042)
BMI	rs205262	C6orf106/SNRPC	G	A	0.27	Log-Leptin	NA	NA	NA	0 (-0.035 to 0.034)
BMI	rs2075650	TOMM40/APOE/APOC1	A	G	0.85	Log-Insulin	0.006 (-0.06 to 0.073)	NA	NA	0.009 (-0.031 to 0.05)
BMI	rs2075650	TOMM40/APOE/APOC1	A	G	0.85	Log-C-peptide	NA	-0.089 (-0.165 to -0.012)	-0.01 (-0.057 to 0.037)	NA
BMI	rs2075650	TOMM40/APOE/APOC1	A	G	0.85	Log-Adiponectin	NA	NA	NA	0.02 (-0.026 to 0.065)
BMI	rs2075650	TOMM40/APOE/APOC1	A	G	0.85	Log-Leptin	NA	NA	NA	0.017 (-0.027 to 0.061)
BMI	rs2112347	POC5/HMGCR/COL4A3BP	T	G	0.63	Log-Insulin	-0.016 (-0.063 to 0.032)	NA	NA	-0.015 (-0.044 to 0.014)
BMI	rs2112347	POC5/HMGCR/COL4A3BP	T	G	0.63	Log-C-peptide	NA	0.03 (-0.024 to 0.084)	-0.022 (-0.057 to 0.012)	NA
BMI	rs2112347	POC5/HMGCR/COL4A3BP	T	G	0.63	Log-Adiponectin	NA	NA	NA	-0.025 (-0.057 to 0.008)
BMI	rs2112347	POC5/HMGCR/COL4A3BP	T	G	0.63	Log-Leptin	NA	NA	NA	-0.014 (-0.046 to 0.018)
BMI	rs2121279	LRP1B	T	C	0.15	Log-Insulin	-0.008 (-0.075 to 0.059)	NA	NA	0.023 (-0.02 to 0.065)
BMI	rs2121279	LRP1B	T	C	0.15	Log-C-peptide	NA	-0.003 (-0.079 to 0.072)	0.014 (-0.034 to 0.063)	NA
BMI	rs2121279	LRP1B	T	C	0.15	Log-Adiponectin	NA	NA	NA	-0.006 (-0.05 to 0.037)
BMI	rs2121279	LRP1B	T	C	0.15	Log-Leptin	NA	NA	NA	0.014 (-0.032 to 0.06)
BMI	rs2176598	HSD17B12	T	C	0.25	Log-Insulin	0.007 (-0.046 to 0.06)	NA	NA	0.019 (-0.013 to 0.051)
BMI	rs2176598	HSD17B12	T	C	0.25	Log-C-peptide	NA	0.003 (-0.055 to 0.061)	0.019 (-0.02 to 0.058)	NA
BMI	rs2176598	HSD17B12	T	C	0.25	Log-Adiponectin	NA	NA	NA	0.025 (-0.009 to 0.059)
BMI	rs2176598	HSD17B12	T	C	0.25	Log-Leptin	NA	NA	NA	0.004 (-0.031 to 0.039)
BMI	rs2207139	TFAP2B	G	A	0.18	Log-Insulin	0.031 (-0.025 to 0.088)	NA	NA	0.015 (-0.021 to 0.052)
BMI	rs2207139	TFAP2B	G	A	0.18	Log-C-peptide	NA	-0.033 (-0.102 to 0.035)	0.009 (-0.033 to 0.052)	NA
BMI	rs2207139	TFAP2B	G	A	0.18	Log-Adiponectin	NA	NA	NA	0.02 (-0.024 to 0.065)
BMI	rs2207139	TFAP2B	G	A	0.18	Log-Leptin	NA	NA	NA	0.023 (-0.017 to 0.063)
BMI	rs2245368	PMS2L11	C	T	0.18	Log-Insulin	0.038 (-0.025 to 0.1)	NA	NA	-0.003 (-0.041 to 0.036)
BMI	rs2245368	PMS2L11	C	T	0.18	Log-C-peptide	NA	-0.017 (-0.08 to 0.046)	-0.031 (-0.074 to 0.012)	NA
BMI	rs2245368	PMS2L11	C	T	0.18	Log-Adiponectin	NA	NA	NA	-0.027 (-0.07 to 0.016)
BMI	rs2245368	PMS2L11	C	T	0.18	Log-Leptin	NA	NA	NA	-0.009 (-0.051 to 0.033)
BMI	rs2287019	QPCTL/GIPR	C	T	0.8	Log-Insulin	0.034 (-0.021 to 0.088)	NA	NA	-0.052 (-0.089 to -0.016)
BMI	rs2287019	QPCTL/GIPR	C	T	0.8	Log-C-peptide	NA	0.012 (-0.056 to 0.079)	0.038 (-0.005 to 0.081)	NA
BMI	rs2287019	QPCTL/GIPR	C	T	0.8	Log-Adiponectin	NA	NA	NA	-0.016 (-0.061 to 0.03)
BMI	rs2287019	QPCTL/GIPR	C	T	0.8	Log-Leptin	NA	NA	NA	-0.012 (-0.052 to 0.028)
BMI	rs2365389	FHIT	C	T	0.58	Log-Insulin	0.029 (-0.016 to 0.075)	NA	NA	-0.004 (-0.033 to 0.025)
BMI	rs2365389	FHIT	C	T	0.58	Log-C-peptide	NA	0.048 (-0.005 to 0.1)	-0.006 (-0.039 to 0.026)	NA
BMI	rs2365389	FHIT	C	T	0.58	Log-Adiponectin	NA	NA	NA	-0.009 (-0.042 to 0.023)
BMI	rs2365389	FHIT	C	T	0.58	Log-Leptin	NA	NA	NA	0.011 (-0.021 to 0.043)
BMI	rs2650492	SBK1/APOBR	A	G	0.3	Log-Insulin	-0.004 (-0.055 to 0.046)	NA	NA	0.011 (-0.02 to 0.042)
BMI	rs2650492	SBK1/APOBR	A	G	0.3	Log-C-peptide	NA	0.007 (-0.05 to 0.063)	0.025 (-0.012 to 0.061)	NA
BMI	rs2650492	SBK1/APOBR	A	G	0.3	Log-Adiponectin	NA	NA	NA	0.043 (0.009 to 0.077)
BMI	rs2650492	SBK1/APOBR	A	G	0.3	Log-Leptin	NA	NA	NA	0.026 (-0.008 to 0.06)
BMI	rs2820292	NAV1	C	A	0.56	Log-Insulin	-0.03 (-0.074 to 0.013)	NA	NA	-0.008 (-0.038 to 0.021)
BMI	rs2820292	NAV1	C	A	0.56	Log-C-peptide	NA	-0.003 (-0.055 to 0.049)	-0.008 (-0.042 to 0.026)	NA
BMI	rs2820292	NAV1	C	A	0.56	Log-Adiponectin	NA	NA	NA	0.002 (-0.03 to 0.035)
BMI	rs2820292	NAV1	C	A	0.56	Log-Leptin	NA	NA	NA	-0.017 (-0.049 to 0.014)
BMI	rs29941	KCTD15	G	A	0.67	Log-Insulin	0.008 (-0.041 to 0.056)	NA	NA	0.019 (-0.012 to 0.049)
BMI	rs29941	KCTD15	G	A	0.67	Log-C-peptide	NA	0.018 (-0.036 to 0.072)	-0.019 (-0.054 to 0.017)	NA
BMI	rs29941	KCTD15	G	A	0.67	Log-Adiponectin	NA	NA	NA	-0.01 (-0.044 to 0.023)
BMI	rs29941	KCTD15	G	A	0.67	Log-Leptin	NA	NA	NA	0.003 (-0.03 to 0.037)
BMI	rs3101336	NEGR1	C	T	0.61	Log-Insulin	0.016 (-0.029 to 0.061)	NA	NA	0 (-0.029 to 0.028)
BMI	rs3101336	NEGR1	C	T	0.61	Log-C-peptide	NA	-0.008 (-0.061 to 0.045)	-0.008 (-0.042 to 0.025)	NA
BMI	rs3101336	NEGR1	C	T	0.61	Log-Adiponectin	NA	NA	NA	0.007 (-0.024 to 0.037)
BMI	rs3101336	NEGR1	C	T	0.61	Log-Leptin	NA	NA	NA	0.028 (-0.003 to 0.059)
BMI	rs3736485	SCG3/DMXL2	A	G	0.45	Log-Insulin	-0.029 (-0.074 to 0.016)	NA	NA	0.003 (-0.026 to 0.031)
BMI	rs3736485	SCG3/DMXL2	A	G	0.45	Log-C-peptide	NA	-0.019 (-0.071 to 0.033)	0.006 (-0.026 to 0.038)	NA
BMI	rs3736485	SCG3/DMXL2	A	G	0.45	Log-Adiponectin	NA	NA	NA	0.003 (-0.028 to 0.035)
BMI	rs3736485	SCG3/DMXL2	A	G	0.45	Log-Leptin	NA	NA	NA	-0.01 (-0.041 to 0.022)
BMI	rs3810291	ZC3H4	A	G	0.67	Log-Insulin	-0.02 (-0.066 to 0.026)	NA	NA	0.022 (-0.008 to 0.052)
BMI	rs3810291	ZC3H4	A	G	0.67	Log-C-peptide	NA	0.034 (-0.019 to 0.086)	0.006 (-0.029 to 0.04)	NA
BMI	rs3810291	ZC3H4	A	G	0.67	Log-Adiponectin	NA	NA	NA	0.019 (-0.013 to 0.051)
BMI	rs3810291	ZC3H4	A	G	0.67	Log-Leptin	NA	NA	NA	-0.001 (-0.034 to 0.032)
BMI	rs3817334	MTCH2/CELF1/C1QTNF4/SPI1	T	C	0.41	Log-Insulin	-0.015 (-0.059 to 0.029)	NA	NA	0.012 (-0.017 to 0.041)
BMI	rs3817334	MTCH2/CELF1/C1QTNF4/SPI1	T	C	0.41	Log-C-peptide	NA	0.011 (-0.04 to 0.063)	0.013 (-0.02 to 0.046)	NA
BMI	rs3817334	MTCH2/CELF1/C1QTNF4/SPI1	T	C	0.41	Log-Adiponectin	NA	NA	NA	0.017 (-0.015 to 0.05)
BMI	rs3817334	MTCH2/CELF1/C1QTNF4/SPI1	T	C	0.41	Log-Leptin	NA	NA	NA	0.046 (0.014 to 0.077)
BMI	rs3849570	GBE1	A	C	0.36	Log-Insulin	-0.007 (-0.053 to 0.04)	NA	NA	-0.032 (-0.061 to -0.002)
BMI	rs3849570	GBE1	A	C	0.36	Log-C-peptide	NA	-0.006 (-0.062 to 0.05)	-0.003 (-0.037 to 0.03)	NA
BMI	rs3849570	GBE1	A	C	0.36	Log-Adiponectin	NA	NA	NA	-0.029 (-0.06 to 0.002)
BMI	rs3849570	GBE1	A	C	0.36	Log-Leptin	NA	NA	NA	-0.031 (-0.063 to 0.002)
BMI	rs3888190	SH2B1/APOBR/ATXN2L/SULT1A2/SBK1/TUFM	A	C	0.4	Log-Insulin	0.012 (-0.032 to 0.057)	NA	NA	0.015 (-0.014 to 0.044)
BMI	rs3888190	SH2B1/APOBR/ATXN2L/SULT1A2/SBK1/TUFM	A	C	0.4	Log-C-peptide	NA	0.01 (-0.043 to 0.062)	0.026 (-0.006 to 0.059)	NA
BMI	rs3888190	SH2B1/APOBR/ATXN2L/SULT1A2/SBK1/TUFM	A	C	0.4	Log-Adiponectin	NA	NA	NA	0.019 (-0.012 to 0.05)
BMI	rs3888190	SH2B1/APOBR/ATXN2L/SULT1A2/SBK1/TUFM	A	C	0.4	Log-Leptin	NA	NA	NA	0.024 (-0.007 to 0.056)
BMI	rs4256980	TRIM66/TUB	G	C	0.65	Log-Insulin	0.006 (-0.04 to 0.052)	NA	NA	0.013 (-0.018 to 0.043)
BMI	rs4256980	TRIM66/TUB	G	C	0.65	Log-C-peptide	NA	0.046 (-0.006 to 0.099)	0.016 (-0.019 to 0.05)	NA
BMI	rs4256980	TRIM66/TUB	G	C	0.65	Log-Adiponectin	NA	NA	NA	-0.013 (-0.046 to 0.02)
BMI	rs4256980	TRIM66/TUB	G	C	0.65	Log-Leptin	NA	NA	NA	0.015 (-0.019 to 0.048)
BMI	rs4740619	C9orf93	T	C	0.54	Log-Insulin	-0.007 (-0.051 to 0.038)	NA	NA	-0.005 (-0.034 to 0.024)
BMI	rs4740619	C9orf93	T	C	0.54	Log-C-peptide	NA	0.013 (-0.039 to 0.065)	-0.017 (-0.049 to 0.016)	NA
BMI	rs4740619	C9orf93	T	C	0.54	Log-Adiponectin	NA	NA	NA	0.005 (-0.027 to 0.036)
BMI	rs4740619	C9orf93	T	C	0.54	Log-Leptin	NA	NA	NA	0.003 (-0.029 to 0.035)
BMI	rs543874	SEC16B	G	A	0.19	Log-Insulin	-0.041 (-0.094 to 0.012)	NA	NA	-0.015 (-0.049 to 0.019)
BMI	rs543874	SEC16B	G	A	0.19	Log-C-peptide	NA	0.031 (-0.035 to 0.096)	0.034 (-0.006 to 0.075)	NA
BMI	rs543874	SEC16B	G	A	0.19	Log-Adiponectin	NA	NA	NA	0.03 (-0.009 to 0.068)
BMI	rs543874	SEC16B	G	A	0.19	Log-Leptin	NA	NA	NA	0.02 (-0.016 to 0.057)
BMI	rs6477694	EPB41L4B/C9orf4	C	T	0.37	Log-Insulin	0.053 (0.006 to 0.099)	NA	NA	-0.007 (-0.035 to 0.022)
BMI	rs6477694	EPB41L4B/C9orf4	C	T	0.37	Log-C-peptide	NA	-0.028 (-0.083 to 0.026)	-0.001 (-0.034 to 0.032)	NA
BMI	rs6477694	EPB41L4B/C9orf4	C	T	0.37	Log-Adiponectin	NA	NA	NA	0.007 (-0.026 to 0.04)
BMI	rs6477694	EPB41L4B/C9orf4	C	T	0.37	Log-Leptin	NA	NA	NA	0.01 (-0.021 to 0.041)
BMI	rs6567160	MC4R	C	T	0.24	Log-Insulin	0.017 (-0.032 to 0.066)	NA	NA	-0.02 (-0.053 to 0.014)
BMI	rs6567160	MC4R	C	T	0.24	Log-C-peptide	NA	-0.021 (-0.083 to 0.042)	0.013 (-0.025 to 0.052)	NA
BMI	rs6567160	MC4R	C	T	0.24	Log-Adiponectin	NA	NA	NA	0.018 (-0.018 to 0.055)
BMI	rs6567160	MC4R	C	T	0.24	Log-Leptin	NA	NA	NA	-0.015 (-0.052 to 0.021)
BMI	rs657452	AGBL4	A	G	0.39	Log-Insulin	0.016 (-0.03 to 0.061)	NA	NA	-0.039 (-0.068 to -0.01)
BMI	rs657452	AGBL4	A	G	0.39	Log-C-peptide	NA	-0.014 (-0.067 to 0.039)	-0.009 (-0.042 to 0.024)	NA
BMI	rs657452	AGBL4	A	G	0.39	Log-Adiponectin	NA	NA	NA	-0.013 (-0.044 to 0.019)
BMI	rs657452	AGBL4	A	G	0.39	Log-Leptin	NA	NA	NA	-0.005 (-0.037 to 0.026)
BMI	rs6804842	RARB	G	A	0.58	Log-Insulin	0.013 (-0.034 to 0.06)	NA	NA	-0.007 (-0.035 to 0.022)
BMI	rs6804842	RARB	G	A	0.58	Log-C-peptide	NA	0.002 (-0.049 to 0.054)	-0.017 (-0.048 to 0.015)	NA
BMI	rs6804842	RARB	G	A	0.58	Log-Adiponectin	NA	NA	NA	0.007 (-0.025 to 0.038)
BMI	rs6804842	RARB	G	A	0.58	Log-Leptin	NA	NA	NA	-0.006 (-0.037 to 0.026)
BMI	rs7138803	BCDIN3D/FAIM2	A	G	0.38	Log-Insulin	0 (-0.047 to 0.047)	NA	NA	0.009 (-0.021 to 0.039)
BMI	rs7138803	BCDIN3D/FAIM2	A	G	0.38	Log-C-peptide	NA	0.025 (-0.029 to 0.078)	0.007 (-0.028 to 0.042)	NA
BMI	rs7138803	BCDIN3D/FAIM2	A	G	0.38	Log-Adiponectin	NA	NA	NA	-0.006 (-0.038 to 0.026)
BMI	rs7138803	BCDIN3D/FAIM2	A	G	0.38	Log-Leptin	NA	NA	NA	0.023 (-0.01 to 0.055)
BMI	rs7141420	NRXN3	T	C	0.53	Log-Insulin	-0.001 (-0.044 to 0.043)	NA	NA	0.015 (-0.012 to 0.043)
BMI	rs7141420	NRXN3	T	C	0.53	Log-C-peptide	NA	0.023 (-0.029 to 0.075)	-0.012 (-0.044 to 0.019)	NA
BMI	rs7141420	NRXN3	T	C	0.53	Log-Adiponectin	NA	NA	NA	0 (-0.03 to 0.031)
BMI	rs7141420	NRXN3	T	C	0.53	Log-Leptin	NA	NA	NA	0.005 (-0.026 to 0.035)
BMI	rs7243357	GRP	T	G	0.81	Log-Insulin	-0.044 (-0.1 to 0.012)	NA	NA	0.04 (0.003 to 0.077)
BMI	rs7243357	GRP	T	G	0.81	Log-C-peptide	NA	0 (-0.066 to 0.066)	0.032 (-0.013 to 0.077)	NA
BMI	rs7243357	GRP	T	G	0.81	Log-Adiponectin	NA	NA	NA	0.041 (-0.001 to 0.083)
BMI	rs7243357	GRP	T	G	0.81	Log-Leptin	NA	NA	NA	0.03 (-0.01 to 0.071)
BMI	rs758747	NLRC3	T	C	0.27	Log-Insulin	0.013 (-0.035 to 0.061)	NA	NA	-0.013 (-0.045 to 0.019)
BMI	rs758747	NLRC3	T	C	0.27	Log-C-peptide	NA	-0.036 (-0.094 to 0.022)	-0.015 (-0.051 to 0.02)	NA
BMI	rs758747	NLRC3	T	C	0.27	Log-Adiponectin	NA	NA	NA	-0.008 (-0.041 to 0.025)
BMI	rs758747	NLRC3	T	C	0.27	Log-Leptin	NA	NA	NA	-0.021 (-0.056 to 0.014)
BMI	rs7599312	ERBB4	G	A	0.72	Log-Insulin	0.002 (-0.049 to 0.054)	NA	NA	-0.004 (-0.036 to 0.029)
BMI	rs7599312	ERBB4	G	A	0.72	Log-C-peptide	NA	0.005 (-0.053 to 0.063)	0.036 (-0.003 to 0.074)	NA
BMI	rs7599312	ERBB4	G	A	0.72	Log-Adiponectin	NA	NA	NA	0.005 (-0.031 to 0.041)
BMI	rs7599312	ERBB4	G	A	0.72	Log-Leptin	NA	NA	NA	0.002 (-0.033 to 0.038)
BMI	rs7899106	GRID1	G	A	0.05	Log-Insulin	-0.037 (-0.131 to 0.058)	NA	NA	0.053 (-0.011 to 0.118)
BMI	rs7899106	GRID1	G	A	0.05	Log-C-peptide	NA	0.051 (-0.064 to 0.166)	-0.007 (-0.08 to 0.066)	NA
BMI	rs7899106	GRID1	G	A	0.05	Log-Adiponectin	NA	NA	NA	-0.013 (-0.091 to 0.065)
BMI	rs7899106	GRID1	G	A	0.05	Log-Leptin	NA	NA	NA	-0.011 (-0.082 to 0.059)
BMI	rs9400239	FOXO3/ HSS00296402	C	T	0.69	Log-Insulin	0.026 (-0.021 to 0.074)	NA	NA	-0.01 (-0.04 to 0.021)
BMI	rs9400239	FOXO3/ HSS00296402	C	T	0.69	Log-C-peptide	NA	-0.009 (-0.065 to 0.047)	0.031 (-0.004 to 0.066)	NA
BMI	rs9400239	FOXO3/ HSS00296402	C	T	0.69	Log-Adiponectin	NA	NA	NA	0.01 (-0.025 to 0.045)
BMI	rs9400239	FOXO3/ HSS00296402	C	T	0.69	Log-Leptin	NA	NA	NA	-0.001 (-0.034 to 0.032)
BMI	rs9581854	MTIF3/GTF3A	T	C	0.18	Log-Insulin	0.034 (-0.023 to 0.09)	NA	NA	0.017 (-0.018 to 0.052)
BMI	rs9581854	MTIF3/GTF3A	T	C	0.18	Log-C-peptide	NA	0.005 (-0.066 to 0.075)	0.024 (-0.022 to 0.07)	NA
BMI	rs9581854	MTIF3/GTF3A	T	C	0.18	Log-Adiponectin	NA	NA	NA	-0.033 (-0.07 to 0.005)
BMI	rs9581854	MTIF3/GTF3A	T	C	0.18	Log-Leptin	NA	NA	NA	-0.017 (-0.055 to 0.022)
BMI	rs9925964	KAT8/ZNF646/VKORC1/ZNF688/STX1B/FBXL19	A	G	0.62	Log-Insulin	0.008 (-0.037 to 0.052)	NA	NA	-0.007 (-0.036 to 0.022)
BMI	rs9925964	KAT8/ZNF646/VKORC1/ZNF688/STX1B/FBXL19	A	G	0.62	Log-C-peptide	NA	-0.025 (-0.078 to 0.028)	-0.023 (-0.056 to 0.01)	NA
BMI	rs9925964	KAT8/ZNF646/VKORC1/ZNF688/STX1B/FBXL19	A	G	0.62	Log-Adiponectin	NA	NA	NA	-0.007 (-0.04 to 0.026)
BMI	rs9925964	KAT8/ZNF646/VKORC1/ZNF688/STX1B/FBXL19	A	G	0.62	Log-Leptin	NA	NA	NA	-0.005 (-0.036 to 0.027)
a) In order to compare the cord-blood outcomes with each other, and owing to the fact that insulin has a non-standard distribution, the cord-blood outcomes were logged for analyses. The original units, some of which were not SI units, were pmol/l for insulin, μg/L for C-peptide, μg/mL for adiponectin and ng/mL for Leptin.

## Sheet: ESM Table 7
ESM Table 7: SNP-birth anthropometric outcomes for included studies
Trait	SNP	Nearest/Nearby gene	Trait raising allele	Trait lowering allele	Trait raising allele frequency	Birth Anthropometric outcome	ALSPAC	EFSOCH	HAPO 1	HAPO 2	BiB
Favourable Adiposity	rs11045172	PDE3A	C	A	0.2	Birth length (cm)	-0.038 (-0.159 to 0.083)	-0.02 (-0.298 to 0.259)	0.034 (-0.202 to 0.27)	0.01 (-0.369 to 0.39)	NA
Favourable Adiposity	rs11045172	PDE3A	C	A	0.2	Ponderal Index (kg/m3)	-0.105 (-0.303 to 0.094)	0.214 (-0.264 to 0.692)	0.238 (-0.142 to 0.618)	-0.336 (-0.932 to 0.26)	NA
Favourable Adiposity	rs11045172	PDE3A	C	A	0.2	Head Circumference (cm)	-0.022 (-0.081 to 0.038)	0.02 (-0.122 to 0.163)	0.046 (-0.072 to 0.165)	-0.059 (-0.235 to 0.117)	-0.067 (-0.164 to 0.03)
Favourable Adiposity	rs11045172	PDE3A	C	A	0.2	Tricep skinfold (mm)	NA	0.06 (-0.099 to 0.219)	0.079 (-0.047 to 0.205)	0.08 (-0.113 to 0.272)	-0.013 (-0.138 to 0.112)
Favourable Adiposity	rs11045172	PDE3A	C	A	0.2	Subscapular skinfold (mm)	NA	0.104 (-0.055 to 0.263)	0.016 (-0.111 to 0.142)	0.002 (-0.191 to 0.194)	0.05 (-0.076 to 0.176)
Favourable Adiposity	rs11045172	PDE3A	C	A	0.2	Sum of skinfolds (mm)	NA	0.18 (-0.138 to 0.498)	0.142 (-0.111 to 0.395)	0.065 (-0.319 to 0.45)	0.033 (-0.219 to 0.285)
Favourable Adiposity	rs11118306	LYPLAL1/ZC3H11B	A	G	0.41	Birth length (cm)	0.021 (-0.08 to 0.122)	-0.053 (-0.283 to 0.177)	0.104 (-0.091 to 0.3)	-0.088 (-0.373 to 0.197)	NA
Favourable Adiposity	rs11118306	LYPLAL1/ZC3H11B	A	G	0.41	Ponderal Index (kg/m3)	-0.103 (-0.268 to 0.062)	0.055 (-0.34 to 0.45)	-0.271 (-0.587 to 0.044)	0.049 (-0.398 to 0.497)	NA
Favourable Adiposity	rs11118306	LYPLAL1/ZC3H11B	A	G	0.41	Head Circumference (cm)	-0.019 (-0.068 to 0.031)	-0.069 (-0.186 to 0.049)	0.02 (-0.078 to 0.118)	0.043 (-0.091 to 0.177)	0.03 (-0.047 to 0.108)
Favourable Adiposity	rs11118306	LYPLAL1/ZC3H11B	A	G	0.41	Tricep skinfold (mm)	NA	-0.04 (-0.172 to 0.092)	-0.035 (-0.14 to 0.07)	-0.1 (-0.249 to 0.049)	0.071 (-0.028 to 0.171)
Favourable Adiposity	rs11118306	LYPLAL1/ZC3H11B	A	G	0.41	Subscapular skinfold (mm)	NA	-0.057 (-0.188 to 0.075)	-0.012 (-0.117 to 0.093)	-0.153 (-0.301 to -0.004)	0.023 (-0.078 to 0.124)
Favourable Adiposity	rs11118306	LYPLAL1/ZC3H11B	A	G	0.41	Sum of skinfolds (mm)	NA	-0.106 (-0.368 to 0.157)	-0.049 (-0.259 to 0.161)	-0.295 (-0.592 to 0.002)	0.099 (-0.102 to 0.301)
Favourable Adiposity	rs13389219	COBLL1/GRB14	T	C	0.4	Birth length (cm)	-0.045 (-0.144 to 0.055)	-0.141 (-0.37 to 0.088)	0.03 (-0.164 to 0.224)	-0.062 (-0.354 to 0.231)	NA
Favourable Adiposity	rs13389219	COBLL1/GRB14	T	C	0.4	Ponderal Index (kg/m3)	0.021 (-0.141 to 0.183)	-0.156 (-0.549 to 0.237)	0.02 (-0.293 to 0.334)	0.003 (-0.457 to 0.463)	NA
Favourable Adiposity	rs13389219	COBLL1/GRB14	T	C	0.4	Head Circumference (cm)	0.001 (-0.048 to 0.05)	-0.119 (-0.236 to -0.003)	0.047 (-0.051 to 0.144)	-0.053 (-0.192 to 0.085)	-0.1 (-0.178 to -0.021)
Favourable Adiposity	rs13389219	COBLL1/GRB14	T	C	0.4	Tricep skinfold (mm)	NA	-0.12 (-0.251 to 0.01)	-0.007 (-0.111 to 0.097)	-0.006 (-0.157 to 0.144)	0.067 (-0.034 to 0.168)
Favourable Adiposity	rs13389219	COBLL1/GRB14	T	C	0.4	Subscapular skinfold (mm)	NA	-0.088 (-0.219 to 0.043)	-0.01 (-0.115 to 0.094)	-0.083 (-0.234 to 0.067)	0.094 (-0.008 to 0.196)
Favourable Adiposity	rs13389219	COBLL1/GRB14	T	C	0.4	Sum of skinfolds (mm)	NA	-0.225 (-0.485 to 0.036)	-0.071 (-0.279 to 0.137)	-0.082 (-0.383 to 0.219)	0.179 (-0.024 to 0.383)
Favourable Adiposity	rs1801282	PPARG	G	C	0.13	Birth length (cm)	0.03 (-0.121 to 0.181)	0.275 (-0.058 to 0.609)	0.077 (-0.227 to 0.381)	-0.153 (-0.591 to 0.284)	NA
Favourable Adiposity	rs1801282	PPARG	G	C	0.13	Ponderal Index (kg/m3)	0.088 (-0.158 to 0.335)	-0.185 (-0.759 to 0.388)	0.113 (-0.377 to 0.604)	-0.538 (-1.222 to 0.146)	NA
Favourable Adiposity	rs1801282	PPARG	G	C	0.13	Head Circumference (cm)	-0.026 (-0.1 to 0.049)	0.125 (-0.045 to 0.294)	0.052 (-0.1 to 0.205)	-0.177 (-0.378 to 0.023)	-0.01 (-0.133 to 0.112)
Favourable Adiposity	rs1801282	PPARG	G	C	0.13	Tricep skinfold (mm)	NA	0.026 (-0.165 to 0.216)	0.108 (-0.054 to 0.271)	0.024 (-0.198 to 0.246)	0.067 (-0.09 to 0.224)
Favourable Adiposity	rs1801282	PPARG	G	C	0.13	Subscapular skinfold (mm)	NA	-0.062 (-0.253 to 0.128)	-0.029 (-0.193 to 0.134)	-0.188 (-0.41 to 0.033)	0.048 (-0.112 to 0.207)
Favourable Adiposity	rs1801282	PPARG	G	C	0.13	Sum of skinfolds (mm)	NA	-0.044 (-0.425 to 0.337)	0.084 (-0.241 to 0.41)	-0.199 (-0.642 to 0.244)	0.115 (-0.202 to 0.433)
Favourable Adiposity	rs2267373	MAFF/PLA2G6	C	T	0.42	Birth length (cm)	-0.045 (-0.144 to 0.055)	-0.13 (-0.362 to 0.102)	0.218 (0.026 to 0.41)	-0.147 (-0.443 to 0.149)	NA
Favourable Adiposity	rs2267373	MAFF/PLA2G6	C	T	0.42	Ponderal Index (kg/m3)	0.015 (-0.147 to 0.177)	0.115 (-0.284 to 0.514)	0.253 (-0.058 to 0.563)	0.432 (-0.032 to 0.896)	NA
Favourable Adiposity	rs2267373	MAFF/PLA2G6	C	T	0.42	Head Circumference (cm)	-0.034 (-0.082 to 0.015)	-0.109 (-0.228 to 0.009)	0.065 (-0.032 to 0.162)	0.01 (-0.128 to 0.148)	0.014 (-0.063 to 0.092)
Favourable Adiposity	rs2267373	MAFF/PLA2G6	C	T	0.42	Tricep skinfold (mm)	NA	0.006 (-0.127 to 0.139)	0.12 (0.017 to 0.223)	0.154 (0.005 to 0.303)	-0.032 (-0.133 to 0.069)
Favourable Adiposity	rs2267373	MAFF/PLA2G6	C	T	0.42	Subscapular skinfold (mm)	NA	-0.037 (-0.17 to 0.096)	0.138 (0.035 to 0.241)	0.107 (-0.042 to 0.256)	-0.013 (-0.116 to 0.089)
Favourable Adiposity	rs2267373	MAFF/PLA2G6	C	T	0.42	Sum of skinfolds (mm)	NA	-0.036 (-0.302 to 0.229)	0.326 (0.12 to 0.532)	0.33 (0.032 to 0.627)	-0.039 (-0.244 to 0.165)
Favourable Adiposity	rs2276936	FAM13A	A	C	0.53	Birth length (cm)	-0.005 (-0.102 to 0.092)	-0.125 (-0.346 to 0.096)	-0.057 (-0.24 to 0.126)	-0.203 (-0.485 to 0.079)	NA
Favourable Adiposity	rs2276936	FAM13A	A	C	0.53	Ponderal Index (kg/m3)	0.069 (-0.09 to 0.228)	-0.084 (-0.464 to 0.296)	-0.036 (-0.332 to 0.26)	0.118 (-0.326 to 0.561)	NA
Favourable Adiposity	rs2276936	FAM13A	A	C	0.53	Head Circumference (cm)	-0.004 (-0.052 to 0.044)	-0.003 (-0.116 to 0.11)	0.028 (-0.064 to 0.12)	0.002 (-0.13 to 0.135)	-0.063 (-0.138 to 0.011)
Favourable Adiposity	rs2276936	FAM13A	A	C	0.53	Tricep skinfold (mm)	NA	-0.086 (-0.213 to 0.04)	-0.057 (-0.155 to 0.041)	0.047 (-0.097 to 0.192)	0.065 (-0.031 to 0.161)
Favourable Adiposity	rs2276936	FAM13A	A	C	0.53	Subscapular skinfold (mm)	NA	-0.076 (-0.203 to 0.051)	-0.046 (-0.144 to 0.053)	0.056 (-0.088 to 0.2)	0.009 (-0.088 to 0.107)
Favourable Adiposity	rs2276936	FAM13A	A	C	0.53	Sum of skinfolds (mm)	NA	-0.176 (-0.429 to 0.077)	-0.109 (-0.305 to 0.088)	0.08 (-0.209 to 0.369)	0.077 (-0.118 to 0.271)
Favourable Adiposity	rs2943653	IRS1/NYAP2	C	T	0.33	Birth length (cm)	-0.026 (-0.129 to 0.077)	-0.015 (-0.25 to 0.22)	-0.032 (-0.228 to 0.164)	-0.025 (-0.325 to 0.274)	NA
Favourable Adiposity	rs2943653	IRS1/NYAP2	C	T	0.33	Ponderal Index (kg/m3)	-0.013 (-0.181 to 0.156)	-0.276 (-0.678 to 0.127)	-0.037 (-0.354 to 0.28)	-0.268 (-0.736 to 0.2)	NA
Favourable Adiposity	rs2943653	IRS1/NYAP2	C	T	0.33	Head Circumference (cm)	-0.041 (-0.091 to 0.01)	-0.093 (-0.213 to 0.027)	-0.068 (-0.167 to 0.03)	-0.133 (-0.275 to 0.008)	0.016 (-0.063 to 0.096)
Favourable Adiposity	rs2943653	IRS1/NYAP2	C	T	0.33	Tricep skinfold (mm)	NA	-0.134 (-0.268 to 0)	-0.058 (-0.163 to 0.047)	-0.045 (-0.202 to 0.112)	-0.02 (-0.123 to 0.083)
Favourable Adiposity	rs2943653	IRS1/NYAP2	C	T	0.33	Subscapular skinfold (mm)	NA	-0.081 (-0.215 to 0.053)	0.017 (-0.088 to 0.122)	-0.025 (-0.182 to 0.132)	0.03 (-0.074 to 0.134)
Favourable Adiposity	rs2943653	IRS1/NYAP2	C	T	0.33	Sum of skinfolds (mm)	NA	-0.232 (-0.499 to 0.036)	-0.018 (-0.229 to 0.192)	-0.05 (-0.364 to 0.264)	0.007 (-0.201 to 0.215)
Favourable Adiposity	rs2980888	TRIB1/LRATD2	C	T	0.7	Birth length (cm)	0.004 (-0.104 to 0.112)	-0.01 (-0.267 to 0.248)	-0.068 (-0.267 to 0.132)	0.193 (-0.128 to 0.514)	NA
Favourable Adiposity	rs2980888	TRIB1/LRATD2	C	T	0.7	Ponderal Index (kg/m3)	0.013 (-0.163 to 0.19)	-0.165 (-0.606 to 0.277)	0.126 (-0.196 to 0.448)	-0.252 (-0.756 to 0.253)	NA
Favourable Adiposity	rs2980888	TRIB1/LRATD2	C	T	0.7	Head Circumference (cm)	0.018 (-0.035 to 0.071)	-0.104 (-0.235 to 0.027)	0.071 (-0.029 to 0.171)	0.049 (-0.103 to 0.202)	-0.02 (-0.104 to 0.063)
Favourable Adiposity	rs2980888	TRIB1/LRATD2	C	T	0.7	Tricep skinfold (mm)	NA	0.023 (-0.124 to 0.17)	-0.069 (-0.176 to 0.038)	-0.005 (-0.173 to 0.162)	-0.04 (-0.148 to 0.068)
Favourable Adiposity	rs2980888	TRIB1/LRATD2	C	T	0.7	Subscapular skinfold (mm)	NA	0.058 (-0.089 to 0.205)	-0.057 (-0.164 to 0.05)	-0.151 (-0.317 to 0.016)	-0.014 (-0.123 to 0.096)
Favourable Adiposity	rs2980888	TRIB1/LRATD2	C	T	0.7	Sum of skinfolds (mm)	NA	0.09 (-0.204 to 0.383)	-0.108 (-0.322 to 0.106)	-0.093 (-0.426 to 0.241)	-0.06 (-0.279 to 0.159)
Favourable Adiposity	rs40271	ANKRD55/C5orf67	C	T	0.26	Birth length (cm)	0.077 (-0.036 to 0.19)	0.087 (-0.176 to 0.35)	-0.256 (-0.469 to -0.043)	0.124 (-0.211 to 0.459)	NA
Favourable Adiposity	rs40271	ANKRD55/C5orf67	C	T	0.26	Ponderal Index (kg/m3)	-0.162 (-0.345 to 0.022)	-0.075 (-0.527 to 0.377)	0.385 (0.041 to 0.729)	-0.52 (-1.045 to 0.005)	NA
Favourable Adiposity	rs40271	ANKRD55/C5orf67	C	T	0.26	Head Circumference (cm)	-0.031 (-0.086 to 0.024)	0.096 (-0.038 to 0.23)	-0.033 (-0.141 to 0.074)	0.033 (-0.129 to 0.196)	-0.108 (-0.196 to -0.02)
Favourable Adiposity	rs40271	ANKRD55/C5orf67	C	T	0.26	Tricep skinfold (mm)	NA	-0.037 (-0.188 to 0.114)	0.017 (-0.098 to 0.131)	-0.014 (-0.188 to 0.161)	-0.009 (-0.122 to 0.105)
Favourable Adiposity	rs40271	ANKRD55/C5orf67	C	T	0.26	Subscapular skinfold (mm)	NA	-0.045 (-0.195 to 0.105)	-0.016 (-0.131 to 0.098)	0.01 (-0.163 to 0.184)	-0.065 (-0.18 to 0.05)
Favourable Adiposity	rs40271	ANKRD55/C5orf67	C	T	0.26	Sum of skinfolds (mm)	NA	-0.089 (-0.39 to 0.212)	-0.069 (-0.298 to 0.16)	-0.02 (-0.368 to 0.328)	-0.084 (-0.314 to 0.145)
Favourable Adiposity	rs632057	CITED2	G	T	0.63	Birth length (cm)	0.001 (-0.101 to 0.102)	0.07 (-0.164 to 0.303)	0.06 (-0.137 to 0.258)	0.188 (-0.11 to 0.486)	NA
Favourable Adiposity	rs632057	CITED2	G	T	0.63	Ponderal Index (kg/m3)	-0.155 (-0.321 to 0.011)	0.183 (-0.218 to 0.584)	-0.156 (-0.475 to 0.163)	-0.116 (-0.584 to 0.353)	NA
Favourable Adiposity	rs632057	CITED2	G	T	0.63	Head Circumference (cm)	-0.049 (-0.099 to 0.001)	0.083 (-0.036 to 0.202)	0.016 (-0.083 to 0.116)	0.116 (-0.023 to 0.256)	-0.063 (-0.144 to 0.017)
Favourable Adiposity	rs632057	CITED2	G	T	0.63	Tricep skinfold (mm)	NA	0.033 (-0.101 to 0.166)	-0.028 (-0.134 to 0.078)	0.031 (-0.124 to 0.185)	-0.009 (-0.113 to 0.096)
Favourable Adiposity	rs632057	CITED2	G	T	0.63	Subscapular skinfold (mm)	NA	0.07 (-0.063 to 0.204)	-0.046 (-0.152 to 0.06)	0.001 (-0.152 to 0.155)	-0.048 (-0.154 to 0.057)
Favourable Adiposity	rs632057	CITED2	G	T	0.63	Sum of skinfolds (mm)	NA	0.113 (-0.154 to 0.38)	-0.113 (-0.325 to 0.099)	0.078 (-0.23 to 0.386)	-0.057 (-0.268 to 0.154)
Favourable Adiposity	rs7133378	CCDC92/DNAH10	A	G	0.32	Birth length (cm)	0.005 (-0.099 to 0.109)	-0.11 (-0.35 to 0.13)	-0.04 (-0.241 to 0.161)	-0.238 (-0.567 to 0.09)	NA
Favourable Adiposity	rs7133378	CCDC92/DNAH10	A	G	0.32	Ponderal Index (kg/m3)	-0.18 (-0.35 to -0.01)	0.306 (-0.106 to 0.718)	0.18 (-0.144 to 0.505)	0.069 (-0.449 to 0.587)	NA
Favourable Adiposity	rs7133378	CCDC92/DNAH10	A	G	0.32	Head Circumference (cm)	-0.01 (-0.061 to 0.041)	0.073 (-0.049 to 0.196)	-0.008 (-0.109 to 0.093)	0.004 (-0.148 to 0.156)	-0.052 (-0.132 to 0.027)
Favourable Adiposity	rs7133378	CCDC92/DNAH10	A	G	0.32	Tricep skinfold (mm)	NA	0.042 (-0.095 to 0.18)	0.024 (-0.084 to 0.131)	-0.065 (-0.231 to 0.101)	0.017 (-0.086 to 0.119)
Favourable Adiposity	rs7133378	CCDC92/DNAH10	A	G	0.32	Subscapular skinfold (mm)	NA	0.065 (-0.073 to 0.202)	0.054 (-0.054 to 0.162)	0.009 (-0.157 to 0.175)	0.033 (-0.07 to 0.137)
Favourable Adiposity	rs7133378	CCDC92/DNAH10	A	G	0.32	Sum of skinfolds (mm)	NA	0.117 (-0.157 to 0.392)	0.078 (-0.138 to 0.294)	-0.044 (-0.375 to 0.288)	0.053 (-0.153 to 0.26)
Favourable Adiposity	rs7258937	PEPD	T	C	0.51	Birth length (cm)	-0.087 (-0.184 to 0.01)	-0.158 (-0.378 to 0.063)	0.133 (-0.051 to 0.318)	0.02 (-0.262 to 0.302)	NA
Favourable Adiposity	rs7258937	PEPD	T	C	0.51	Ponderal Index (kg/m3)	0.098 (-0.06 to 0.257)	0.1 (-0.279 to 0.479)	-0.133 (-0.432 to 0.165)	-0.227 (-0.67 to 0.216)	NA
Favourable Adiposity	rs7258937	PEPD	T	C	0.51	Head Circumference (cm)	-0.036 (-0.084 to 0.012)	0.039 (-0.073 to 0.151)	-0.02 (-0.113 to 0.073)	0.046 (-0.087 to 0.178)	0.012 (-0.064 to 0.088)
Favourable Adiposity	rs7258937	PEPD	T	C	0.51	Tricep skinfold (mm)	NA	-0.086 (-0.213 to 0.04)	-0.033 (-0.132 to 0.066)	0.078 (-0.066 to 0.221)	0.011 (-0.087 to 0.109)
Favourable Adiposity	rs7258937	PEPD	T	C	0.51	Subscapular skinfold (mm)	NA	-0.082 (-0.208 to 0.044)	0.014 (-0.085 to 0.114)	0.025 (-0.118 to 0.169)	0.011 (-0.089 to 0.111)
Favourable Adiposity	rs7258937	PEPD	T	C	0.51	Sum of skinfolds (mm)	NA	-0.183 (-0.435 to 0.069)	-0.042 (-0.24 to 0.156)	0.019 (-0.268 to 0.305)	0.022 (-0.177 to 0.221)
Favourable Adiposity	rs972283	KLF14/MKLN1	A	G	0.49	Birth length (cm)	-0.021 (-0.124 to 0.082)	-0.22 (-0.444 to 0.005)	0.132 (-0.057 to 0.32)	0.223 (-0.075 to 0.52)	NA
Favourable Adiposity	rs972283	KLF14/MKLN1	A	G	0.49	Ponderal Index (kg/m3)	-0.003 (-0.171 to 0.165)	0.037 (-0.35 to 0.424)	-0.16 (-0.464 to 0.144)	-0.233 (-0.7 to 0.234)	NA
Favourable Adiposity	rs972283	KLF14/MKLN1	A	G	0.49	Head Circumference (cm)	0.002 (-0.049 to 0.052)	-0.054 (-0.17 to 0.061)	0.003 (-0.092 to 0.098)	-0.008 (-0.147 to 0.131)	-0.029 (-0.105 to 0.047)
Favourable Adiposity	rs972283	KLF14/MKLN1	A	G	0.49	Tricep skinfold (mm)	NA	-0.114 (-0.243 to 0.015)	0.097 (-0.004 to 0.198)	-0.021 (-0.173 to 0.132)	-0.051 (-0.149 to 0.047)
Favourable Adiposity	rs972283	KLF14/MKLN1	A	G	0.49	Subscapular skinfold (mm)	NA	-0.054 (-0.183 to 0.075)	0.081 (-0.02 to 0.182)	-0.014 (-0.166 to 0.138)	-0.031 (-0.13 to 0.068)
Favourable Adiposity	rs972283	KLF14/MKLN1	A	G	0.49	Sum of skinfolds (mm)	NA	-0.18 (-0.438 to 0.077)	0.174 (-0.028 to 0.377)	-0.017 (-0.321 to 0.288)	-0.088 (-0.285 to 0.11)
Favourable Adiposity	rs998584	VEGFA	C	A	0.52	Birth length (cm)	-0.035 (-0.136 to 0.066)	0.067 (-0.156 to 0.29)	0.007 (-0.178 to 0.192)	-0.065 (-0.354 to 0.225)	NA
Favourable Adiposity	rs998584	VEGFA	C	A	0.52	Ponderal Index (kg/m3)	0.067 (-0.098 to 0.233)	-0.203 (-0.585 to 0.18)	-0.053 (-0.351 to 0.245)	-0.103 (-0.558 to 0.352)	NA
Favourable Adiposity	rs998584	VEGFA	C	A	0.52	Head Circumference (cm)	-0.021 (-0.071 to 0.028)	0.046 (-0.068 to 0.16)	0.032 (-0.061 to 0.125)	-0.008 (-0.145 to 0.129)	-0.055 (-0.129 to 0.019)
Favourable Adiposity	rs998584	VEGFA	C	A	0.52	Tricep skinfold (mm)	NA	-0.091 (-0.219 to 0.037)	0.007 (-0.092 to 0.106)	-0.079 (-0.231 to 0.073)	-0.016 (-0.113 to 0.081)
Favourable Adiposity	rs998584	VEGFA	C	A	0.52	Subscapular skinfold (mm)	NA	-0.047 (-0.175 to 0.08)	-0.044 (-0.143 to 0.055)	-0.195 (-0.345 to -0.044)	-0.015 (-0.113 to 0.083)
Favourable Adiposity	rs998584	VEGFA	C	A	0.52	Sum of skinfolds (mm)	NA	-0.149 (-0.404 to 0.106)	-0.017 (-0.215 to 0.182)	-0.32 (-0.621 to -0.018)	-0.032 (-0.228 to 0.163)
BMI	rs1000940	RABEP1	G	A	0.32	Birth length (cm)	0.02 (-0.088 to 0.128)	0.003 (-0.238 to 0.244)	-0.079 (-0.279 to 0.121)	-0.068 (-0.37 to 0.235)	NA
BMI	rs1000940	RABEP1	G	A	0.32	Ponderal Index (kg/m3)	-0.029 (-0.206 to 0.148)	0.196 (-0.218 to 0.609)	-0.092 (-0.415 to 0.231)	0.078 (-0.397 to 0.554)	NA
BMI	rs1000940	RABEP1	G	A	0.32	Head Circumference (cm)	0.005 (-0.049 to 0.058)	0.026 (-0.097 to 0.149)	-0.012 (-0.113 to 0.088)	0.006 (-0.135 to 0.146)	-0.1 (-0.18 to -0.02)
BMI	rs1000940	RABEP1	G	A	0.32	Tricep skinfold (mm)	NA	0.065 (-0.073 to 0.203)	-0.029 (-0.137 to 0.078)	0.155 (0.005 to 0.306)	-0.017 (-0.122 to 0.087)
BMI	rs1000940	RABEP1	G	A	0.32	Subscapular skinfold (mm)	NA	0.107 (-0.031 to 0.245)	-0.06 (-0.168 to 0.047)	0.129 (-0.021 to 0.28)	0.033 (-0.073 to 0.139)
BMI	rs1000940	RABEP1	G	A	0.32	Sum of skinfolds (mm)	NA	0.188 (-0.087 to 0.463)	-0.096 (-0.311 to 0.118)	0.301 (0.001 to 0.601)	0.016 (-0.196 to 0.227)
BMI	rs10132280	STXBP6	C	A	0.68	Birth length (cm)	-0.088 (-0.194 to 0.018)	-0.161 (-0.411 to 0.089)	0.091 (-0.118 to 0.301)	-0.15 (-0.462 to 0.162)	NA
BMI	rs10132280	STXBP6	C	A	0.68	Ponderal Index (kg/m3)	-0.05 (-0.223 to 0.123)	0.02 (-0.409 to 0.449)	-0.034 (-0.373 to 0.305)	0.514 (0.027 to 1.001)	NA
BMI	rs10132280	STXBP6	C	A	0.68	Head Circumference (cm)	-0.001 (-0.053 to 0.051)	-0.059 (-0.186 to 0.069)	-0.057 (-0.162 to 0.048)	-0.01 (-0.157 to 0.136)	-0.053 (-0.135 to 0.029)
BMI	rs10132280	STXBP6	C	A	0.68	Tricep skinfold (mm)	NA	0.015 (-0.129 to 0.158)	0.035 (-0.078 to 0.147)	0.057 (-0.105 to 0.219)	-0.071 (-0.176 to 0.035)
BMI	rs10132280	STXBP6	C	A	0.68	Subscapular skinfold (mm)	NA	-0.031 (-0.174 to 0.112)	0.075 (-0.038 to 0.187)	-0.086 (-0.248 to 0.076)	-0.02 (-0.127 to 0.087)
BMI	rs10132280	STXBP6	C	A	0.68	Sum of skinfolds (mm)	NA	-0.02 (-0.306 to 0.266)	0.131 (-0.094 to 0.356)	-0.062 (-0.386 to 0.263)	-0.102 (-0.314 to 0.111)
BMI	rs1016287	LINC01122	T	C	0.68	Birth length (cm)	0.089 (-0.019 to 0.197)	0.108 (-0.141 to 0.358)	0.098 (-0.111 to 0.307)	0.046 (-0.274 to 0.366)	NA
BMI	rs1016287	LINC01122	T	C	0.68	Ponderal Index (kg/m3)	-0.069 (-0.245 to 0.107)	-0.357 (-0.784 to 0.071)	0.096 (-0.241 to 0.433)	-0.342 (-0.844 to 0.16)	NA
BMI	rs1016287	LINC01122	T	C	0.68	Head Circumference (cm)	-0.028 (-0.081 to 0.025)	-0.015 (-0.143 to 0.113)	-0.02 (-0.125 to 0.085)	-0.007 (-0.156 to 0.142)	0.023 (-0.059 to 0.105)
BMI	rs1016287	LINC01122	T	C	0.68	Tricep skinfold (mm)	NA	-0.02 (-0.163 to 0.123)	0.101 (-0.011 to 0.212)	-0.08 (-0.245 to 0.085)	-0.026 (-0.132 to 0.081)
BMI	rs1016287	LINC01122	T	C	0.68	Subscapular skinfold (mm)	NA	-0.041 (-0.184 to 0.102)	0.042 (-0.07 to 0.154)	0.026 (-0.139 to 0.192)	-0.064 (-0.171 to 0.044)
BMI	rs1016287	LINC01122	T	C	0.68	Sum of skinfolds (mm)	NA	-0.067 (-0.352 to 0.219)	0.156 (-0.068 to 0.38)	-0.056 (-0.387 to 0.274)	-0.093 (-0.308 to 0.121)
BMI	rs10182181	ADCY3/POMC/NCOA1	G	A	0.46	Birth length (cm)	-0.175 (-0.273 to -0.077)	-0.033 (-0.262 to 0.197)	0.083 (-0.105 to 0.272)	-0.093 (-0.374 to 0.189)	NA
BMI	rs10182181	ADCY3/POMC/NCOA1	G	A	0.46	Ponderal Index (kg/m3)	0.219 (0.059 to 0.378)	-0.113 (-0.507 to 0.281)	-0.012 (-0.317 to 0.292)	-0.195 (-0.636 to 0.247)	NA
BMI	rs10182181	ADCY3/POMC/NCOA1	G	A	0.46	Head Circumference (cm)	-0.003 (-0.051 to 0.045)	0.016 (-0.1 to 0.133)	0.05 (-0.045 to 0.144)	-0.143 (-0.274 to -0.012)	0.016 (-0.06 to 0.092)
BMI	rs10182181	ADCY3/POMC/NCOA1	G	A	0.46	Tricep skinfold (mm)	NA	-0.04 (-0.172 to 0.091)	0.029 (-0.072 to 0.13)	-0.085 (-0.23 to 0.06)	0.03 (-0.068 to 0.128)
BMI	rs10182181	ADCY3/POMC/NCOA1	G	A	0.46	Subscapular skinfold (mm)	NA	-0.004 (-0.135 to 0.127)	0.001 (-0.101 to 0.102)	0.006 (-0.139 to 0.151)	0.02 (-0.079 to 0.12)
BMI	rs10182181	ADCY3/POMC/NCOA1	G	A	0.46	Sum of skinfolds (mm)	NA	-0.047 (-0.309 to 0.216)	0.015 (-0.187 to 0.217)	-0.092 (-0.382 to 0.198)	0.051 (-0.147 to 0.249)
BMI	rs10733682	LMX1B	A	G	0.48	Birth length (cm)	0.008 (-0.09 to 0.106)	0.169 (-0.065 to 0.404)	0.05 (-0.14 to 0.24)	0.014 (-0.275 to 0.303)	NA
BMI	rs10733682	LMX1B	A	G	0.48	Ponderal Index (kg/m3)	-0.088 (-0.248 to 0.072)	-0.131 (-0.534 to 0.272)	-0.102 (-0.409 to 0.205)	0.045 (-0.409 to 0.499)	NA
BMI	rs10733682	LMX1B	A	G	0.48	Head Circumference (cm)	-0.024 (-0.072 to 0.024)	0.082 (-0.038 to 0.201)	-0.013 (-0.109 to 0.082)	-0.05 (-0.185 to 0.084)	-0.014 (-0.088 to 0.061)
BMI	rs10733682	LMX1B	A	G	0.48	Tricep skinfold (mm)	NA	0.082 (-0.052 to 0.217)	-0.025 (-0.127 to 0.076)	0.065 (-0.085 to 0.214)	-0.003 (-0.098 to 0.092)
BMI	rs10733682	LMX1B	A	G	0.48	Subscapular skinfold (mm)	NA	0.068 (-0.066 to 0.202)	-0.077 (-0.179 to 0.025)	0.035 (-0.115 to 0.185)	0.01 (-0.086 to 0.106)
BMI	rs10733682	LMX1B	A	G	0.48	Sum of skinfolds (mm)	NA	0.163 (-0.105 to 0.431)	-0.206 (-0.41 to -0.002)	0.102 (-0.198 to 0.402)	0.007 (-0.186 to 0.199)
BMI	rs10938397	GNPDA2/GABRG1	G	A	0.43	Birth length (cm)	0.058 (-0.04 to 0.155)	-0.058 (-0.276 to 0.161)	-0.054 (-0.246 to 0.137)	0.027 (-0.272 to 0.326)	NA
BMI	rs10938397	GNPDA2/GABRG1	G	A	0.43	Ponderal Index (kg/m3)	0.048 (-0.111 to 0.207)	-0.13 (-0.505 to 0.246)	0.021 (-0.289 to 0.331)	-0.167 (-0.635 to 0.301)	NA
BMI	rs10938397	GNPDA2/GABRG1	G	A	0.43	Head Circumference (cm)	0.045 (-0.003 to 0.093)	-0.072 (-0.183 to 0.04)	-0.025 (-0.122 to 0.071)	-0.101 (-0.24 to 0.038)	-0.058 (-0.135 to 0.019)
BMI	rs10938397	GNPDA2/GABRG1	G	A	0.43	Tricep skinfold (mm)	NA	-0.022 (-0.147 to 0.103)	-0.037 (-0.14 to 0.066)	-0.034 (-0.187 to 0.118)	0.003 (-0.097 to 0.103)
BMI	rs10938397	GNPDA2/GABRG1	G	A	0.43	Subscapular skinfold (mm)	NA	-0.076 (-0.201 to 0.049)	-0.003 (-0.106 to 0.1)	-0.131 (-0.283 to 0.021)	0.048 (-0.053 to 0.15)
BMI	rs10938397	GNPDA2/GABRG1	G	A	0.43	Sum of skinfolds (mm)	NA	-0.109 (-0.358 to 0.141)	-0.041 (-0.247 to 0.165)	-0.154 (-0.458 to 0.15)	0.052 (-0.15 to 0.254)
BMI	rs10968576	LINGO2	G	A	0.32	Birth length (cm)	-0.053 (-0.156 to 0.05)	-0.053 (-0.295 to 0.188)	0.002 (-0.205 to 0.21)	0.094 (-0.203 to 0.392)	NA
BMI	rs10968576	LINGO2	G	A	0.32	Ponderal Index (kg/m3)	0.124 (-0.045 to 0.293)	-0.124 (-0.538 to 0.291)	-0.208 (-0.542 to 0.127)	-0.121 (-0.588 to 0.347)	NA
BMI	rs10968576	LINGO2	G	A	0.32	Head Circumference (cm)	0.032 (-0.019 to 0.083)	-0.005 (-0.128 to 0.119)	-0.027 (-0.131 to 0.078)	0.034 (-0.107 to 0.174)	0.066 (-0.017 to 0.149)
BMI	rs10968576	LINGO2	G	A	0.32	Tricep skinfold (mm)	NA	0.053 (-0.085 to 0.191)	0 (-0.112 to 0.111)	0.008 (-0.147 to 0.162)	-0.004 (-0.112 to 0.103)
BMI	rs10968576	LINGO2	G	A	0.32	Subscapular skinfold (mm)	NA	-0.004 (-0.142 to 0.134)	-0.082 (-0.194 to 0.029)	-0.028 (-0.182 to 0.127)	0.042 (-0.067 to 0.151)
BMI	rs10968576	LINGO2	G	A	0.32	Sum of skinfolds (mm)	NA	0.051 (-0.225 to 0.326)	-0.106 (-0.328 to 0.117)	-0.074 (-0.382 to 0.235)	0.037 (-0.18 to 0.254)
BMI	rs11030104	BDNF	A	G	0.79	Birth length (cm)	0.034 (-0.087 to 0.156)	-0.295 (-0.578 to -0.011)	0.143 (-0.087 to 0.374)	0.247 (-0.107 to 0.601)	NA
BMI	rs11030104	BDNF	A	G	0.79	Ponderal Index (kg/m3)	-0.145 (-0.344 to 0.053)	0.055 (-0.434 to 0.544)	0.043 (-0.329 to 0.415)	-0.048 (-0.605 to 0.509)	NA
BMI	rs11030104	BDNF	A	G	0.79	Head Circumference (cm)	-0.035 (-0.095 to 0.024)	-0.166 (-0.311 to -0.021)	0.013 (-0.103 to 0.129)	0.123 (-0.043 to 0.288)	0.04 (-0.053 to 0.133)
BMI	rs11030104	BDNF	A	G	0.79	Tricep skinfold (mm)	NA	-0.157 (-0.319 to 0.005)	0.007 (-0.117 to 0.13)	-0.008 (-0.189 to 0.174)	-0.023 (-0.144 to 0.097)
BMI	rs11030104	BDNF	A	G	0.79	Subscapular skinfold (mm)	NA	-0.161 (-0.323 to 0.001)	0.031 (-0.092 to 0.155)	0.138 (-0.043 to 0.32)	0.024 (-0.098 to 0.145)
BMI	rs11030104	BDNF	A	G	0.79	Sum of skinfolds (mm)	NA	-0.346 (-0.669 to -0.022)	0.057 (-0.19 to 0.304)	0.109 (-0.254 to 0.472)	0 (-0.244 to 0.244)
BMI	rs11057405	CLIP1	G	A	0.9	Birth length (cm)	-0.006 (-0.164 to 0.153)	0.21 (-0.163 to 0.583)	0.024 (-0.295 to 0.343)	-0.138 (-0.585 to 0.309)	NA
BMI	rs11057405	CLIP1	G	A	0.9	Ponderal Index (kg/m3)	0.076 (-0.183 to 0.335)	-0.36 (-1 to 0.28)	0.311 (-0.204 to 0.825)	-0.679 (-1.379 to 0.022)	NA
BMI	rs11057405	CLIP1	G	A	0.9	Head Circumference (cm)	0.026 (-0.052 to 0.104)	0.059 (-0.131 to 0.249)	0.05 (-0.11 to 0.21)	-0.12 (-0.336 to 0.096)	-0.004 (-0.124 to 0.116)
BMI	rs11057405	CLIP1	G	A	0.9	Tricep skinfold (mm)	NA	-0.044 (-0.257 to 0.169)	-0.02 (-0.19 to 0.151)	-0.253 (-0.49 to -0.016)	-0.065 (-0.221 to 0.091)
BMI	rs11057405	CLIP1	G	A	0.9	Subscapular skinfold (mm)	NA	-0.041 (-0.254 to 0.171)	0.058 (-0.114 to 0.229)	-0.18 (-0.417 to 0.057)	-0.021 (-0.179 to 0.137)
BMI	rs11057405	CLIP1	G	A	0.9	Sum of skinfolds (mm)	NA	-0.093 (-0.517 to 0.332)	0.034 (-0.308 to 0.376)	-0.419 (-0.893 to 0.055)	-0.09 (-0.405 to 0.225)
BMI	rs11126666	KCNK3	A	G	0.28	Birth length (cm)	-0.131 (-0.242 to -0.02)	0.059 (-0.195 to 0.313)	0.052 (-0.166 to 0.27)	-0.165 (-0.486 to 0.155)	NA
BMI	rs11126666	KCNK3	A	G	0.28	Ponderal Index (kg/m3)	0.251 (0.069 to 0.432)	0.059 (-0.375 to 0.494)	0.039 (-0.313 to 0.391)	0.496 (-0.006 to 0.998)	NA
BMI	rs11126666	KCNK3	A	G	0.28	Head Circumference (cm)	-0.003 (-0.058 to 0.051)	0.051 (-0.079 to 0.181)	0.041 (-0.069 to 0.15)	-0.043 (-0.193 to 0.106)	0.069 (-0.017 to 0.156)
BMI	rs11126666	KCNK3	A	G	0.28	Tricep skinfold (mm)	NA	-0.066 (-0.211 to 0.079)	0.056 (-0.061 to 0.172)	0.005 (-0.156 to 0.166)	0.106 (-0.004 to 0.215)
BMI	rs11126666	KCNK3	A	G	0.28	Subscapular skinfold (mm)	NA	-0.106 (-0.251 to 0.039)	0.103 (-0.013 to 0.22)	0.02 (-0.141 to 0.181)	0.06 (-0.051 to 0.171)
BMI	rs11126666	KCNK3	A	G	0.28	Sum of skinfolds (mm)	NA	-0.188 (-0.478 to 0.102)	0.246 (0.012 to 0.479)	0.037 (-0.285 to 0.359)	0.176 (-0.045 to 0.398)
BMI	rs11165643	PTBP2	T	C	0.58	Birth length (cm)	0.077 (-0.022 to 0.175)	0.304 (0.069 to 0.54)	0.039 (-0.15 to 0.228)	-0.202 (-0.498 to 0.094)	NA
BMI	rs11165643	PTBP2	T	C	0.58	Ponderal Index (kg/m3)	-0.082 (-0.243 to 0.079)	-0.242 (-0.647 to 0.163)	-0.057 (-0.363 to 0.249)	0.355 (-0.11 to 0.821)	NA
BMI	rs11165643	PTBP2	T	C	0.58	Head Circumference (cm)	0.023 (-0.026 to 0.071)	0.061 (-0.06 to 0.182)	0.001 (-0.095 to 0.096)	-0.008 (-0.148 to 0.132)	-0.002 (-0.078 to 0.075)
BMI	rs11165643	PTBP2	T	C	0.58	Tricep skinfold (mm)	NA	0.101 (-0.034 to 0.236)	-0.034 (-0.135 to 0.068)	0.055 (-0.098 to 0.209)	-0.046 (-0.143 to 0.051)
BMI	rs11165643	PTBP2	T	C	0.58	Subscapular skinfold (mm)	NA	0.086 (-0.049 to 0.221)	0.007 (-0.095 to 0.109)	-0.032 (-0.185 to 0.122)	-0.038 (-0.137 to 0.06)
BMI	rs11165643	PTBP2	T	C	0.58	Sum of skinfolds (mm)	NA	0.203 (-0.067 to 0.473)	-0.041 (-0.244 to 0.162)	0.054 (-0.252 to 0.361)	-0.093 (-0.289 to 0.103)
BMI	rs11191560	NT5C2/CYP17A1/SFXN2	C	T	0.09	Birth length (cm)	-0.043 (-0.226 to 0.14)	0.289 (-0.131 to 0.709)	-0.041 (-0.382 to 0.299)	-0.007 (-0.513 to 0.499)	NA
BMI	rs11191560	NT5C2/CYP17A1/SFXN2	C	T	0.09	Ponderal Index (kg/m3)	0.212 (-0.087 to 0.512)	0.025 (-0.696 to 0.747)	-0.236 (-0.787 to 0.314)	-0.873 (-1.664 to -0.081)	NA
BMI	rs11191560	NT5C2/CYP17A1/SFXN2	C	T	0.09	Head Circumference (cm)	0.049 (-0.041 to 0.139)	0.146 (-0.068 to 0.36)	-0.094 (-0.265 to 0.078)	-0.272 (-0.515 to -0.029)	-0.014 (-0.154 to 0.126)
BMI	rs11191560	NT5C2/CYP17A1/SFXN2	C	T	0.09	Tricep skinfold (mm)	NA	0.125 (-0.115 to 0.366)	-0.153 (-0.336 to 0.029)	-0.192 (-0.457 to 0.073)	0.008 (-0.171 to 0.186)
BMI	rs11191560	NT5C2/CYP17A1/SFXN2	C	T	0.09	Subscapular skinfold (mm)	NA	0.012 (-0.228 to 0.253)	-0.14 (-0.322 to 0.043)	-0.194 (-0.459 to 0.07)	0.073 (-0.109 to 0.254)
BMI	rs11191560	NT5C2/CYP17A1/SFXN2	C	T	0.09	Sum of skinfolds (mm)	NA	0.145 (-0.336 to 0.625)	-0.269 (-0.635 to 0.097)	-0.418 (-0.946 to 0.111)	0.098 (-0.265 to 0.461)
BMI	rs11583200	ELAVL4	C	T	0.4	Birth length (cm)	0.018 (-0.083 to 0.118)	0.112 (-0.121 to 0.344)	0.04 (-0.152 to 0.233)	-0.082 (-0.376 to 0.212)	NA
BMI	rs11583200	ELAVL4	C	T	0.4	Ponderal Index (kg/m3)	0.15 (-0.014 to 0.313)	-0.18 (-0.58 to 0.219)	0.073 (-0.238 to 0.383)	0.299 (-0.161 to 0.76)	NA
BMI	rs11583200	ELAVL4	C	T	0.4	Head Circumference (cm)	0.027 (-0.022 to 0.076)	0.067 (-0.052 to 0.186)	0.07 (-0.026 to 0.167)	0.022 (-0.116 to 0.16)	-0.071 (-0.149 to 0.006)
BMI	rs11583200	ELAVL4	C	T	0.4	Tricep skinfold (mm)	NA	0.054 (-0.079 to 0.188)	0.071 (-0.032 to 0.174)	0.115 (-0.036 to 0.266)	0.013 (-0.087 to 0.114)
BMI	rs11583200	ELAVL4	C	T	0.4	Subscapular skinfold (mm)	NA	-0.012 (-0.145 to 0.121)	0.083 (-0.02 to 0.186)	0.168 (0.017 to 0.319)	-0.013 (-0.114 to 0.089)
BMI	rs11583200	ELAVL4	C	T	0.4	Sum of skinfolds (mm)	NA	0.043 (-0.223 to 0.31)	0.137 (-0.07 to 0.343)	0.31 (0.007 to 0.612)	0.001 (-0.202 to 0.204)
BMI	rs1167827	HIP1/PMS2L3/ PMS2P5/WBSCR16	G	A	0.55	Birth length (cm)	-0.044 (-0.142 to 0.053)	0.004 (-0.222 to 0.23)	-0.061 (-0.25 to 0.128)	-0.232 (-0.527 to 0.062)	NA
BMI	rs1167827	HIP1/PMS2L3/ PMS2P5/WBSCR16	G	A	0.55	Ponderal Index (kg/m3)	0.008 (-0.151 to 0.167)	-0.113 (-0.501 to 0.276)	-0.001 (-0.306 to 0.304)	0.423 (-0.04 to 0.886)	NA
BMI	rs1167827	HIP1/PMS2L3/ PMS2P5/WBSCR16	G	A	0.55	Head Circumference (cm)	-0.022 (-0.069 to 0.026)	-0.041 (-0.156 to 0.075)	-0.055 (-0.15 to 0.04)	-0.052 (-0.188 to 0.083)	0.057 (-0.02 to 0.135)
BMI	rs1167827	HIP1/PMS2L3/ PMS2P5/WBSCR16	G	A	0.55	Tricep skinfold (mm)	NA	-0.074 (-0.204 to 0.055)	-0.093 (-0.194 to 0.008)	0.081 (-0.068 to 0.229)	0.09 (-0.011 to 0.192)
BMI	rs1167827	HIP1/PMS2L3/ PMS2P5/WBSCR16	G	A	0.55	Subscapular skinfold (mm)	NA	-0.035 (-0.164 to 0.095)	-0.031 (-0.133 to 0.071)	-0.012 (-0.16 to 0.137)	0.062 (-0.041 to 0.165)
BMI	rs1167827	HIP1/PMS2L3/ PMS2P5/WBSCR16	G	A	0.55	Sum of skinfolds (mm)	NA	-0.117 (-0.376 to 0.142)	-0.1 (-0.303 to 0.103)	0.033 (-0.264 to 0.33)	0.164 (-0.042 to 0.369)
BMI	rs11688816	EHBP1	G	A	0.53	Birth length (cm)	-0.016 (-0.113 to 0.082)	0.054 (-0.178 to 0.286)	-0.117 (-0.308 to 0.075)	-0.168 (-0.456 to 0.12)	NA
BMI	rs11688816	EHBP1	G	A	0.53	Ponderal Index (kg/m3)	0.08 (-0.079 to 0.238)	-0.179 (-0.578 to 0.219)	0.309 (0 to 0.618)	-0.245 (-0.699 to 0.208)	NA
BMI	rs11688816	EHBP1	G	A	0.53	Head Circumference (cm)	0.003 (-0.045 to 0.051)	0.011 (-0.107 to 0.129)	0.087 (-0.009 to 0.183)	-0.059 (-0.194 to 0.075)	-0.04 (-0.115 to 0.035)
BMI	rs11688816	EHBP1	G	A	0.53	Tricep skinfold (mm)	NA	0.046 (-0.087 to 0.179)	-0.032 (-0.135 to 0.071)	-0.131 (-0.278 to 0.017)	0.034 (-0.061 to 0.129)
BMI	rs11688816	EHBP1	G	A	0.53	Subscapular skinfold (mm)	NA	0.026 (-0.106 to 0.159)	0.044 (-0.059 to 0.147)	-0.132 (-0.279 to 0.016)	0.009 (-0.088 to 0.105)
BMI	rs11688816	EHBP1	G	A	0.53	Sum of skinfolds (mm)	NA	0.078 (-0.187 to 0.343)	-0.04 (-0.245 to 0.166)	-0.284 (-0.579 to 0.011)	0.042 (-0.15 to 0.235)
BMI	rs11727676	HHIP	T	C	0.91	Birth length (cm)	-0.042 (-0.22 to 0.136)	-0.118 (-0.538 to 0.303)	0.128 (-0.173 to 0.429)	0.294 (-0.19 to 0.779)	NA
BMI	rs11727676	HHIP	T	C	0.91	Ponderal Index (kg/m3)	0.147 (-0.145 to 0.44)	-0.021 (-0.743 to 0.701)	-0.043 (-0.529 to 0.444)	-0.263 (-1.026 to 0.5)	NA
BMI	rs11727676	HHIP	T	C	0.91	Head Circumference (cm)	-0.009 (-0.096 to 0.078)	-0.235 (-0.449 to -0.022)	-0.067 (-0.219 to 0.084)	0.199 (-0.028 to 0.426)	0.04 (-0.089 to 0.17)
BMI	rs11727676	HHIP	T	C	0.91	Tricep skinfold (mm)	NA	-0.011 (-0.252 to 0.231)	0.123 (-0.038 to 0.284)	-0.197 (-0.446 to 0.052)	0.114 (-0.052 to 0.28)
BMI	rs11727676	HHIP	T	C	0.91	Subscapular skinfold (mm)	NA	-0.003 (-0.244 to 0.238)	0.129 (-0.032 to 0.291)	-0.068 (-0.317 to 0.181)	0.06 (-0.107 to 0.227)
BMI	rs11727676	HHIP	T	C	0.91	Sum of skinfolds (mm)	NA	-0.015 (-0.496 to 0.467)	0.272 (-0.051 to 0.595)	-0.215 (-0.712 to 0.282)	0.186 (-0.149 to 0.52)
BMI	rs11847697	PRKD1	T	C	0.04	Birth length (cm)	0.029 (-0.208 to 0.267)	-0.294 (-0.827 to 0.239)	-0.044 (-0.498 to 0.41)	-0.178 (-0.913 to 0.557)	NA
BMI	rs11847697	PRKD1	T	C	0.04	Ponderal Index (kg/m3)	-0.262 (-0.651 to 0.126)	0.316 (-0.601 to 1.234)	0.053 (-0.68 to 0.786)	0.716 (-0.435 to 1.868)	NA
BMI	rs11847697	PRKD1	T	C	0.04	Head Circumference (cm)	-0.128 (-0.246 to -0.011)	-0.135 (-0.408 to 0.138)	0.099 (-0.129 to 0.327)	0.04 (-0.309 to 0.389)	-0.014 (-0.204 to 0.176)
BMI	rs11847697	PRKD1	T	C	0.04	Tricep skinfold (mm)	NA	0.003 (-0.304 to 0.309)	-0.044 (-0.288 to 0.199)	0.206 (-0.167 to 0.58)	-0.013 (-0.259 to 0.233)
BMI	rs11847697	PRKD1	T	C	0.04	Subscapular skinfold (mm)	NA	0.242 (-0.063 to 0.548)	-0.066 (-0.31 to 0.178)	0.092 (-0.281 to 0.465)	-0.049 (-0.298 to 0.2)
BMI	rs11847697	PRKD1	T	C	0.04	Sum of skinfolds (mm)	NA	0.276 (-0.336 to 0.887)	-0.177 (-0.664 to 0.311)	0.146 (-0.599 to 0.891)	-0.068 (-0.566 to 0.429)
BMI	rs12286929	CADM1	G	A	0.52	Birth length (cm)	0.048 (-0.048 to 0.144)	-0.054 (-0.278 to 0.17)	0.066 (-0.122 to 0.255)	-0.127 (-0.408 to 0.153)	NA
BMI	rs12286929	CADM1	G	A	0.52	Ponderal Index (kg/m3)	-0.17 (-0.327 to -0.014)	-0.051 (-0.436 to 0.333)	-0.129 (-0.433 to 0.175)	0.133 (-0.309 to 0.575)	NA
BMI	rs12286929	CADM1	G	A	0.52	Head Circumference (cm)	-0.025 (-0.072 to 0.022)	-0.042 (-0.156 to 0.073)	-0.051 (-0.146 to 0.044)	0.018 (-0.111 to 0.148)	0.011 (-0.066 to 0.088)
BMI	rs12286929	CADM1	G	A	0.52	Tricep skinfold (mm)	NA	-0.085 (-0.213 to 0.044)	-0.007 (-0.108 to 0.093)	-0.026 (-0.169 to 0.118)	0.034 (-0.065 to 0.133)
BMI	rs12286929	CADM1	G	A	0.52	Subscapular skinfold (mm)	NA	-0.131 (-0.259 to -0.004)	-0.07 (-0.171 to 0.031)	-0.03 (-0.173 to 0.112)	0.014 (-0.086 to 0.114)
BMI	rs12286929	CADM1	G	A	0.52	Sum of skinfolds (mm)	NA	-0.236 (-0.492 to 0.019)	-0.079 (-0.281 to 0.123)	-0.053 (-0.339 to 0.233)	0.053 (-0.146 to 0.253)
BMI	rs12401738	FUBP1/USP33	A	G	0.35	Birth length (cm)	0.024 (-0.075 to 0.122)	0.196 (-0.024 to 0.415)	0.185 (-0.016 to 0.385)	-0.172 (-0.459 to 0.115)	NA
BMI	rs12401738	FUBP1/USP33	A	G	0.35	Ponderal Index (kg/m3)	-0.055 (-0.217 to 0.106)	-0.379 (-0.755 to -0.004)	-0.355 (-0.679 to -0.031)	0.131 (-0.321 to 0.583)	NA
BMI	rs12401738	FUBP1/USP33	A	G	0.35	Head Circumference (cm)	-0.001 (-0.049 to 0.048)	0.025 (-0.088 to 0.137)	-0.019 (-0.12 to 0.083)	0.026 (-0.108 to 0.16)	0.011 (-0.066 to 0.089)
BMI	rs12401738	FUBP1/USP33	A	G	0.35	Tricep skinfold (mm)	NA	0.004 (-0.122 to 0.13)	0.018 (-0.09 to 0.125)	-0.015 (-0.161 to 0.131)	0.059 (-0.04 to 0.159)
BMI	rs12401738	FUBP1/USP33	A	G	0.35	Subscapular skinfold (mm)	NA	-0.055 (-0.181 to 0.071)	-0.022 (-0.13 to 0.086)	-0.033 (-0.179 to 0.112)	0.082 (-0.019 to 0.182)
BMI	rs12401738	FUBP1/USP33	A	G	0.35	Sum of skinfolds (mm)	NA	-0.057 (-0.309 to 0.194)	0.008 (-0.208 to 0.223)	-0.019 (-0.311 to 0.272)	0.153 (-0.048 to 0.353)
BMI	rs12429545	OLFM4	A	G	0.13	Birth length (cm)	0.162 (0.018 to 0.306)	0.062 (-0.265 to 0.389)	-0.045 (-0.325 to 0.236)	0.2 (-0.263 to 0.663)	NA
BMI	rs12429545	OLFM4	A	G	0.13	Ponderal Index (kg/m3)	0.037 (-0.197 to 0.272)	-0.187 (-0.749 to 0.375)	0.108 (-0.345 to 0.562)	-0.207 (-0.935 to 0.522)	NA
BMI	rs12429545	OLFM4	A	G	0.13	Head Circumference (cm)	0.087 (0.016 to 0.158)	0.115 (-0.052 to 0.282)	0.021 (-0.12 to 0.162)	-0.013 (-0.217 to 0.192)	-0.009 (-0.125 to 0.108)
BMI	rs12429545	OLFM4	A	G	0.13	Tricep skinfold (mm)	NA	-0.046 (-0.233 to 0.141)	0.041 (-0.11 to 0.191)	0.123 (-0.102 to 0.349)	0.011 (-0.14 to 0.162)
BMI	rs12429545	OLFM4	A	G	0.13	Subscapular skinfold (mm)	NA	0.032 (-0.155 to 0.219)	0.012 (-0.139 to 0.162)	-0.03 (-0.255 to 0.196)	0.044 (-0.109 to 0.197)
BMI	rs12429545	OLFM4	A	G	0.13	Sum of skinfolds (mm)	NA	-0.012 (-0.385 to 0.362)	0.034 (-0.268 to 0.335)	0.055 (-0.395 to 0.505)	0.064 (-0.243 to 0.37)
BMI	rs12446632	GPRC5B	G	A	0.87	Birth length (cm)	0.033 (-0.108 to 0.173)	-0.015 (-0.339 to 0.309)	0.109 (-0.146 to 0.364)	-0.113 (-0.521 to 0.295)	NA
BMI	rs12446632	GPRC5B	G	A	0.87	Ponderal Index (kg/m3)	0.088 (-0.142 to 0.318)	0.589 (0.035 to 1.143)	0.025 (-0.387 to 0.437)	0.498 (-0.141 to 1.137)	NA
BMI	rs12446632	GPRC5B	G	A	0.87	Head Circumference (cm)	0.058 (-0.011 to 0.127)	0.163 (-0.002 to 0.328)	0.084 (-0.044 to 0.213)	0.033 (-0.154 to 0.22)	0.029 (-0.077 to 0.136)
BMI	rs12446632	GPRC5B	G	A	0.87	Tricep skinfold (mm)	NA	0.037 (-0.149 to 0.223)	-0.024 (-0.161 to 0.112)	-0.044 (-0.249 to 0.161)	0.025 (-0.113 to 0.163)
BMI	rs12446632	GPRC5B	G	A	0.87	Subscapular skinfold (mm)	NA	0.109 (-0.077 to 0.295)	0.01 (-0.127 to 0.147)	-0.058 (-0.263 to 0.146)	0.006 (-0.133 to 0.145)
BMI	rs12446632	GPRC5B	G	A	0.87	Sum of skinfolds (mm)	NA	0.162 (-0.209 to 0.533)	0.002 (-0.271 to 0.276)	-0.073 (-0.483 to 0.337)	0.031 (-0.247 to 0.309)
BMI	rs12566985	FPGT-TNNI3K	G	A	0.45	Birth length (cm)	0.008 (-0.089 to 0.105)	0.089 (-0.136 to 0.315)	-0.076 (-0.269 to 0.118)	-0.137 (-0.43 to 0.157)	NA
BMI	rs12566985	FPGT-TNNI3K	G	A	0.45	Ponderal Index (kg/m3)	0.048 (-0.111 to 0.207)	0.156 (-0.231 to 0.544)	0.093 (-0.22 to 0.406)	-0.068 (-0.529 to 0.393)	NA
BMI	rs12566985	FPGT-TNNI3K	G	A	0.45	Head Circumference (cm)	0.031 (-0.016 to 0.079)	0.102 (-0.013 to 0.217)	-0.01 (-0.107 to 0.088)	-0.074 (-0.212 to 0.064)	0 (-0.075 to 0.076)
BMI	rs12566985	FPGT-TNNI3K	G	A	0.45	Tricep skinfold (mm)	NA	0.077 (-0.052 to 0.206)	0.054 (-0.05 to 0.158)	-0.088 (-0.238 to 0.062)	0.003 (-0.095 to 0.101)
BMI	rs12566985	FPGT-TNNI3K	G	A	0.45	Subscapular skinfold (mm)	NA	0.104 (-0.025 to 0.233)	-0.004 (-0.108 to 0.1)	-0.05 (-0.2 to 0.1)	-0.018 (-0.117 to 0.082)
BMI	rs12566985	FPGT-TNNI3K	G	A	0.45	Sum of skinfolds (mm)	NA	0.197 (-0.061 to 0.455)	0.001 (-0.207 to 0.209)	-0.169 (-0.468 to 0.131)	-0.012 (-0.21 to 0.186)
BMI	rs12885454	PRKD1	C	A	0.64	Birth length (cm)	0.023 (-0.079 to 0.125)	-0.029 (-0.258 to 0.201)	0.054 (-0.147 to 0.254)	-0.007 (-0.305 to 0.29)	NA
BMI	rs12885454	PRKD1	C	A	0.64	Ponderal Index (kg/m3)	0.111 (-0.056 to 0.277)	0.091 (-0.303 to 0.485)	0.104 (-0.219 to 0.428)	0.153 (-0.315 to 0.62)	NA
BMI	rs12885454	PRKD1	C	A	0.64	Head Circumference (cm)	0 (-0.05 to 0.05)	0.011 (-0.106 to 0.128)	0.034 (-0.067 to 0.135)	0.065 (-0.074 to 0.205)	0.077 (-0.002 to 0.156)
BMI	rs12885454	PRKD1	C	A	0.64	Tricep skinfold (mm)	NA	-0.006 (-0.137 to 0.125)	0.09 (-0.018 to 0.197)	0.066 (-0.087 to 0.219)	0.049 (-0.051 to 0.15)
BMI	rs12885454	PRKD1	C	A	0.64	Subscapular skinfold (mm)	NA	-0.022 (-0.153 to 0.109)	0.075 (-0.033 to 0.183)	0.014 (-0.139 to 0.166)	0.057 (-0.045 to 0.158)
BMI	rs12885454	PRKD1	C	A	0.64	Sum of skinfolds (mm)	NA	-0.031 (-0.293 to 0.231)	0.162 (-0.054 to 0.377)	0.031 (-0.275 to 0.336)	0.122 (-0.081 to 0.325)
BMI	rs12940622	RPTOR	G	A	0.58	Birth length (cm)	-0.041 (-0.138 to 0.056)	-0.001 (-0.221 to 0.22)	-0.085 (-0.28 to 0.109)	-0.192 (-0.476 to 0.092)	NA
BMI	rs12940622	RPTOR	G	A	0.58	Ponderal Index (kg/m3)	0.082 (-0.077 to 0.241)	-0.3 (-0.678 to 0.078)	-0.145 (-0.46 to 0.169)	0.172 (-0.275 to 0.618)	NA
BMI	rs12940622	RPTOR	G	A	0.58	Head Circumference (cm)	0.026 (-0.021 to 0.074)	-0.035 (-0.148 to 0.077)	-0.115 (-0.213 to -0.018)	-0.06 (-0.195 to 0.076)	-0.01 (-0.088 to 0.067)
BMI	rs12940622	RPTOR	G	A	0.58	Tricep skinfold (mm)	NA	-0.036 (-0.161 to 0.09)	-0.087 (-0.192 to 0.017)	0.005 (-0.142 to 0.151)	-0.001 (-0.101 to 0.099)
BMI	rs12940622	RPTOR	G	A	0.58	Subscapular skinfold (mm)	NA	-0.074 (-0.2 to 0.052)	-0.113 (-0.217 to -0.009)	0.013 (-0.134 to 0.16)	-0.009 (-0.11 to 0.092)
BMI	rs12940622	RPTOR	G	A	0.58	Sum of skinfolds (mm)	NA	-0.121 (-0.372 to 0.131)	-0.228 (-0.436 to -0.019)	0.009 (-0.284 to 0.301)	-0.014 (-0.216 to 0.188)
BMI	rs13021737	TMEM18	G	A	0.83	Birth length (cm)	-0.047 (-0.177 to 0.083)	-0.078 (-0.383 to 0.227)	0.152 (-0.087 to 0.391)	-0.103 (-0.457 to 0.25)	NA
BMI	rs13021737	TMEM18	G	A	0.83	Ponderal Index (kg/m3)	0.172 (-0.041 to 0.384)	0.108 (-0.416 to 0.632)	-0.122 (-0.508 to 0.264)	0.448 (-0.106 to 1.002)	NA
BMI	rs13021737	TMEM18	G	A	0.83	Head Circumference (cm)	0.002 (-0.062 to 0.065)	-0.071 (-0.228 to 0.085)	0.038 (-0.082 to 0.159)	0.027 (-0.139 to 0.192)	0.091 (-0.01 to 0.192)
BMI	rs13021737	TMEM18	G	A	0.83	Tricep skinfold (mm)	NA	0.076 (-0.099 to 0.251)	0.071 (-0.058 to 0.199)	0.088 (-0.098 to 0.274)	0.015 (-0.117 to 0.146)
BMI	rs13021737	TMEM18	G	A	0.83	Subscapular skinfold (mm)	NA	0.071 (-0.104 to 0.246)	0.09 (-0.038 to 0.218)	0.109 (-0.077 to 0.295)	-0.049 (-0.183 to 0.084)
BMI	rs13021737	TMEM18	G	A	0.83	Sum of skinfolds (mm)	NA	0.16 (-0.19 to 0.509)	0.089 (-0.168 to 0.345)	0.196 (-0.176 to 0.567)	-0.044 (-0.311 to 0.222)
BMI	rs13078960	CADM2	G	T	0.2	Birth length (cm)	-0.004 (-0.123 to 0.114)	-0.217 (-0.511 to 0.076)	-0.171 (-0.402 to 0.059)	0.01 (-0.367 to 0.388)	NA
BMI	rs13078960	CADM2	G	T	0.2	Ponderal Index (kg/m3)	-0.023 (-0.216 to 0.17)	-0.112 (-0.615 to 0.391)	0.129 (-0.243 to 0.501)	-0.229 (-0.822 to 0.365)	NA
BMI	rs13078960	CADM2	G	T	0.2	Head Circumference (cm)	-0.002 (-0.06 to 0.056)	-0.065 (-0.215 to 0.085)	0.014 (-0.102 to 0.129)	-0.132 (-0.311 to 0.048)	-0.098 (-0.192 to -0.004)
BMI	rs13078960	CADM2	G	T	0.2	Tricep skinfold (mm)	NA	-0.14 (-0.308 to 0.028)	-0.11 (-0.233 to 0.014)	-0.052 (-0.243 to 0.139)	-0.004 (-0.126 to 0.118)
BMI	rs13078960	CADM2	G	T	0.2	Subscapular skinfold (mm)	NA	-0.118 (-0.285 to 0.05)	-0.007 (-0.131 to 0.117)	-0.003 (-0.194 to 0.187)	0.006 (-0.118 to 0.13)
BMI	rs13078960	CADM2	G	T	0.2	Sum of skinfolds (mm)	NA	-0.279 (-0.614 to 0.056)	-0.129 (-0.376 to 0.119)	0.011 (-0.371 to 0.393)	-0.007 (-0.255 to 0.24)
BMI	rs13107325	SLC39A8	T	C	0.07	Birth length (cm)	-0.067 (-0.251 to 0.117)	-0.009 (-0.415 to 0.396)	0.308 (-0.055 to 0.671)	-0.064 (-0.651 to 0.524)	NA
BMI	rs13107325	SLC39A8	T	C	0.07	Ponderal Index (kg/m3)	0.13 (-0.17 to 0.431)	-0.715 (-0.019 to -1.412)	0.084 (-0.503 to 0.671)	0.01 (-0.913 to 0.933)	NA
BMI	rs13107325	SLC39A8	T	C	0.07	Head Circumference (cm)	-0.005 (-0.095 to 0.086)	-0.128 (-0.336 to 0.079)	0.162 (-0.02 to 0.345)	-0.043 (-0.3 to 0.213)	0.038 (-0.107 to 0.183)
BMI	rs13107325	SLC39A8	T	C	0.07	Tricep skinfold (mm)	NA	-0.115 (-0.348 to 0.118)	0.113 (-0.082 to 0.307)	0.149 (-0.13 to 0.428)	0.133 (-0.05 to 0.316)
BMI	rs13107325	SLC39A8	T	C	0.07	Subscapular skinfold (mm)	NA	-0.264 (-0.032 to -0.496)	0.152 (-0.043 to 0.347)	0.184 (-0.093 to 0.462)	0.103 (-0.082 to 0.288)
BMI	rs13107325	SLC39A8	T	C	0.07	Sum of skinfolds (mm)	NA	-0.417 (-0.881 to 0.047)	0.287 (-0.103 to 0.676)	0.32 (-0.24 to 0.88)	0.252 (-0.117 to 0.622)
BMI	rs13191362	PARK2	A	G	0.88	Birth length (cm)	0.144 (0.001 to 0.287)	0.112 (-0.208 to 0.432)	0.016 (-0.265 to 0.297)	0.012 (-0.425 to 0.449)	NA
BMI	rs13191362	PARK2	A	G	0.88	Ponderal Index (kg/m3)	-0.123 (-0.355 to 0.11)	0.307 (-0.242 to 0.856)	0.012 (-0.442 to 0.465)	0.611 (-0.075 to 1.297)	NA
BMI	rs13191362	PARK2	A	G	0.88	Head Circumference (cm)	0.024 (-0.046 to 0.095)	0.151 (-0.012 to 0.314)	0.002 (-0.139 to 0.143)	0.156 (-0.048 to 0.36)	0.016 (-0.101 to 0.133)
BMI	rs13191362	PARK2	A	G	0.88	Tricep skinfold (mm)	NA	0.107 (-0.077 to 0.29)	0.044 (-0.107 to 0.194)	0.115 (-0.113 to 0.343)	-0.011 (-0.161 to 0.138)
BMI	rs13191362	PARK2	A	G	0.88	Subscapular skinfold (mm)	NA	0.025 (-0.159 to 0.208)	0.031 (-0.12 to 0.182)	0.113 (-0.115 to 0.341)	0.041 (-0.111 to 0.192)
BMI	rs13191362	PARK2	A	G	0.88	Sum of skinfolds (mm)	NA	0.139 (-0.227 to 0.505)	0.107 (-0.195 to 0.409)	0.256 (-0.199 to 0.712)	0.036 (-0.266 to 0.338)
BMI	rs1516725	E7V5	C	T	0.87	Birth length (cm)	-0.089 (-0.234 to 0.056)	0.072 (-0.249 to 0.392)	0.121 (-0.149 to 0.39)	-0.182 (-0.59 to 0.226)	NA
BMI	rs1516725	E7V5	C	T	0.87	Ponderal Index (kg/m3)	0.16 (-0.076 to 0.397)	-0.185 (-0.735 to 0.365)	-0.338 (-0.773 to 0.097)	-0.097 (-0.739 to 0.545)	NA
BMI	rs1516725	E7V5	C	T	0.87	Head Circumference (cm)	-0.019 (-0.09 to 0.052)	0.044 (-0.12 to 0.208)	-0.058 (-0.194 to 0.077)	-0.026 (-0.218 to 0.167)	-0.005 (-0.117 to 0.107)
BMI	rs1516725	E7V5	C	T	0.87	Tricep skinfold (mm)	NA	0.012 (-0.172 to 0.196)	0.037 (-0.107 to 0.182)	0.124 (-0.087 to 0.334)	0.025 (-0.114 to 0.165)
BMI	rs1516725	E7V5	C	T	0.87	Subscapular skinfold (mm)	NA	0.109 (-0.075 to 0.292)	0.034 (-0.11 to 0.179)	0.26 (0.051 to 0.469)	0.062 (-0.079 to 0.203)
BMI	rs1516725	E7V5	C	T	0.87	Sum of skinfolds (mm)	NA	0.135 (-0.231 to 0.501)	0.112 (-0.178 to 0.401)	0.417 (-0.002 to 0.835)	0.095 (-0.187 to 0.376)
BMI	rs1528435	UBE2E3	T	C	0.63	Birth length (cm)	-0.005 (-0.104 to 0.095)	-0.04 (-0.271 to 0.191)	0.108 (-0.081 to 0.297)	0.209 (-0.074 to 0.493)	NA
BMI	rs1528435	UBE2E3	T	C	0.63	Ponderal Index (kg/m3)	-0.032 (-0.194 to 0.131)	0.613 (0.218 to 1.007)	0.115 (-0.19 to 0.42)	-0.232 (-0.677 to 0.212)	NA
BMI	rs1528435	UBE2E3	T	C	0.63	Head Circumference (cm)	-0.001 (-0.051 to 0.048)	0.055 (-0.064 to 0.173)	-0.025 (-0.12 to 0.07)	-0.001 (-0.133 to 0.13)	-0.026 (-0.104 to 0.053)
BMI	rs1528435	UBE2E3	T	C	0.63	Tricep skinfold (mm)	NA	0.085 (-0.048 to 0.217)	0.059 (-0.042 to 0.16)	-0.072 (-0.217 to 0.072)	-0.026 (-0.129 to 0.077)
BMI	rs1528435	UBE2E3	T	C	0.63	Subscapular skinfold (mm)	NA	0.108 (-0.024 to 0.24)	0.055 (-0.046 to 0.157)	0.015 (-0.13 to 0.159)	0.03 (-0.074 to 0.133)
BMI	rs1528435	UBE2E3	T	C	0.63	Sum of skinfolds (mm)	NA	0.21 (-0.054 to 0.475)	0.125 (-0.078 to 0.328)	-0.032 (-0.322 to 0.257)	0.007 (-0.201 to 0.214)
BMI	rs1558902	FTO	A	T	0.42	Birth length (cm)	0.003 (-0.095 to 0.102)	-0.105 (-0.347 to 0.138)	-0.112 (-0.303 to 0.079)	0.018 (-0.274 to 0.309)	NA
BMI	rs1558902	FTO	A	T	0.42	Ponderal Index (kg/m3)	-0.128 (-0.289 to 0.034)	0.526 (0.112 to 0.94)	0.375 (0.067 to 0.682)	0.019 (-0.439 to 0.476)	NA
BMI	rs1558902	FTO	A	T	0.42	Head Circumference (cm)	-0.047 (-0.096 to 0.001)	0.051 (-0.073 to 0.175)	0.066 (-0.03 to 0.162)	0.031 (-0.106 to 0.167)	0.062 (-0.016 to 0.139)
BMI	rs1558902	FTO	A	T	0.42	Tricep skinfold (mm)	NA	0.166 (0.028 to 0.304)	-0.069 (-0.171 to 0.033)	0.016 (-0.134 to 0.166)	0.047 (-0.054 to 0.148)
BMI	rs1558902	FTO	A	T	0.42	Subscapular skinfold (mm)	NA	0.255 (0.118 to 0.392)	-0.022 (-0.124 to 0.081)	0.056 (-0.093 to 0.206)	0.051 (-0.051 to 0.153)
BMI	rs1558902	FTO	A	T	0.42	Sum of skinfolds (mm)	NA	0.461 (0.186 to 0.736)	-0.031 (-0.236 to 0.174)	0.087 (-0.213 to 0.387)	0.103 (-0.101 to 0.307)
BMI	rs16851483	RASA2	T	G	0.07	Birth length (cm)	0.087 (-0.112 to 0.287)	0.053 (-0.437 to 0.543)	0.001 (-0.392 to 0.394)	-0.223 (-0.828 to 0.382)	NA
BMI	rs16851483	RASA2	T	G	0.07	Ponderal Index (kg/m3)	0.273 (-0.054 to 0.6)	0.402 (-0.438 to 1.242)	0.032 (-0.603 to 0.667)	-0.112 (-1.063 to 0.839)	NA
BMI	rs16851483	RASA2	T	G	0.07	Head Circumference (cm)	0.021 (-0.077 to 0.12)	0.022 (-0.229 to 0.272)	-0.099 (-0.296 to 0.099)	-0.127 (-0.41 to 0.157)	-0.016 (-0.16 to 0.127)
BMI	rs16851483	RASA2	T	G	0.07	Tricep skinfold (mm)	NA	0.194 (-0.086 to 0.475)	0.043 (-0.168 to 0.253)	-0.109 (-0.413 to 0.195)	-0.025 (-0.207 to 0.158)
BMI	rs16851483	RASA2	T	G	0.07	Subscapular skinfold (mm)	NA	0.277 (-0.003 to 0.556)	0.111 (-0.1 to 0.322)	-0.136 (-0.44 to 0.168)	0.06 (-0.126 to 0.245)
BMI	rs16851483	RASA2	T	G	0.07	Sum of skinfolds (mm)	NA	0.515 (-0.044 to 1.074)	0.111 (-0.311 to 0.533)	-0.289 (-0.895 to 0.317)	0.035 (-0.335 to 0.405)
BMI	rs16951275	M4P2K5/LBXCOR1	T	C	0.78	Birth length (cm)	0.001 (-0.115 to 0.117)	0.221 (-0.049 to 0.491)	0.141 (-0.079 to 0.361)	0.132 (-0.227 to 0.491)	NA
BMI	rs16951275	M4P2K5/LBXCOR1	T	C	0.78	Ponderal Index (kg/m3)	0.08 (-0.109 to 0.269)	0.105 (-0.358 to 0.569)	-0.024 (-0.379 to 0.33)	-0.134 (-0.699 to 0.431)	NA
BMI	rs16951275	M4P2K5/LBXCOR1	T	C	0.78	Head Circumference (cm)	0.008 (-0.049 to 0.065)	0.122 (-0.016 to 0.259)	0.046 (-0.065 to 0.156)	0.1 (-0.065 to 0.266)	-0.022 (-0.111 to 0.067)
BMI	rs16951275	M4P2K5/LBXCOR1	T	C	0.78	Tricep skinfold (mm)	NA	0.039 (-0.115 to 0.194)	0.065 (-0.053 to 0.183)	-0.154 (-0.336 to 0.029)	0.028 (-0.088 to 0.145)
BMI	rs16951275	M4P2K5/LBXCOR1	T	C	0.78	Subscapular skinfold (mm)	NA	-0.017 (-0.172 to 0.137)	0.045 (-0.072 to 0.163)	-0.049 (-0.232 to 0.133)	-0.07 (-0.188 to 0.047)
BMI	rs16951275	M4P2K5/LBXCOR1	T	C	0.78	Sum of skinfolds (mm)	NA	0.022 (-0.287 to 0.33)	0.091 (-0.144 to 0.327)	-0.115 (-0.481 to 0.251)	-0.054 (-0.289 to 0.181)
BMI	rs17001654	NUP54/SCARB2	G	C	0.15	Birth length (cm)	0.008 (-0.13 to 0.145)	0.247 (-0.065 to 0.559)	-0.104 (-0.38 to 0.172)	0.097 (-0.314 to 0.508)	NA
BMI	rs17001654	NUP54/SCARB2	G	C	0.15	Ponderal Index (kg/m3)	-0.145 (-0.369 to 0.079)	0.156 (-0.381 to 0.693)	0.046 (-0.4 to 0.491)	-0.124 (-0.771 to 0.522)	NA
BMI	rs17001654	NUP54/SCARB2	G	C	0.15	Head Circumference (cm)	-0.02 (-0.087 to 0.048)	0.095 (-0.065 to 0.254)	0.118 (-0.02 to 0.256)	-0.063 (-0.254 to 0.128)	0.019 (-0.086 to 0.123)
BMI	rs17001654	NUP54/SCARB2	G	C	0.15	Tricep skinfold (mm)	NA	0.132 (-0.047 to 0.311)	-0.04 (-0.187 to 0.108)	0.071 (-0.145 to 0.287)	-0.069 (-0.202 to 0.064)
BMI	rs17001654	NUP54/SCARB2	G	C	0.15	Subscapular skinfold (mm)	NA	0.049 (-0.13 to 0.228)	0.009 (-0.139 to 0.157)	0.044 (-0.172 to 0.26)	0.049 (-0.086 to 0.184)
BMI	rs17001654	NUP54/SCARB2	G	C	0.15	Sum of skinfolds (mm)	NA	0.193 (-0.164 to 0.55)	-0.028 (-0.324 to 0.268)	0.12 (-0.312 to 0.551)	-0.018 (-0.287 to 0.252)
BMI	rs17024393	GNAT2/AMPD2	C	T	0.04	Birth length (cm)	-0.066 (-0.379 to 0.247)	-0.372 (-1.044 to 0.3)	0.347 (-0.251 to 0.945)	0.018 (-1.008 to 1.043)	NA
BMI	rs17024393	GNAT2/AMPD2	C	T	0.04	Ponderal Index (kg/m3)	-0.148 (-0.658 to 0.362)	0.646 (-0.507 to 1.8)	0.17 (-0.796 to 1.136)	-0.432 (-2.041 to 1.178)	NA
BMI	rs17024393	GNAT2/AMPD2	C	T	0.04	Head Circumference (cm)	-0.088 (-0.242 to 0.065)	-0.101 (-0.445 to 0.243)	0.126 (-0.175 to 0.426)	-0.01 (-0.479 to 0.458)	-0.065 (-0.32 to 0.19)
BMI	rs17024393	GNAT2/AMPD2	C	T	0.04	Tricep skinfold (mm)	NA	0.176 (-0.209 to 0.56)	0.387 (0.068 to 0.707)	0.372 (-0.119 to 0.863)	-0.049 (-0.38 to 0.282)
BMI	rs17024393	GNAT2/AMPD2	C	T	0.04	Subscapular skinfold (mm)	NA	-0.01 (-0.395 to 0.375)	0.229 (-0.091 to 0.549)	-0.029 (-0.521 to 0.463)	0.049 (-0.285 to 0.384)
BMI	rs17024393	GNAT2/AMPD2	C	T	0.04	Sum of skinfolds (mm)	NA	0.173 (-0.596 to 0.941)	0.511 (-0.13 to 1.151)	0.374 (-0.607 to 1.356)	-0.001 (-0.669 to 0.667)
BMI	rs17094222	HIF1AN	C	T	0.21	Birth length (cm)	0.008 (-0.112 to 0.129)	-0.066 (-0.346 to 0.215)	-0.018 (-0.237 to 0.202)	0.206 (-0.13 to 0.542)	NA
BMI	rs17094222	HIF1AN	C	T	0.21	Ponderal Index (kg/m3)	-0.081 (-0.278 to 0.115)	-0.193 (-0.675 to 0.289)	-0.256 (-0.61 to 0.099)	-0.339 (-0.87 to 0.192)	NA
BMI	rs17094222	HIF1AN	C	T	0.21	Head Circumference (cm)	-0.02 (-0.079 to 0.039)	-0.088 (-0.232 to 0.055)	-0.044 (-0.155 to 0.066)	0.028 (-0.129 to 0.184)	-0.083 (-0.177 to 0.01)
BMI	rs17094222	HIF1AN	C	T	0.21	Tricep skinfold (mm)	NA	-0.041 (-0.202 to 0.12)	-0.027 (-0.145 to 0.09)	-0.062 (-0.236 to 0.112)	-0.018 (-0.139 to 0.103)
BMI	rs17094222	HIF1AN	C	T	0.21	Subscapular skinfold (mm)	NA	-0.002 (-0.163 to 0.159)	-0.064 (-0.182 to 0.054)	-0.11 (-0.283 to 0.064)	-0.016 (-0.139 to 0.107)
BMI	rs17094222	HIF1AN	C	T	0.21	Sum of skinfolds (mm)	NA	-0.045 (-0.366 to 0.276)	-0.124 (-0.36 to 0.112)	-0.207 (-0.553 to 0.14)	-0.035 (-0.28 to 0.21)
BMI	rs17405819	HNF4G	T	C	0.7	Birth length (cm)	0.023 (-0.083 to 0.128)	0.016 (-0.224 to 0.255)	-0.082 (-0.282 to 0.119)	-0.08 (-0.401 to 0.241)	NA
BMI	rs17405819	HNF4G	T	C	0.7	Ponderal Index (kg/m3)	-0.066 (-0.238 to 0.106)	-0.103 (-0.514 to 0.308)	0.202 (-0.122 to 0.526)	-0.196 (-0.7 to 0.308)	NA
BMI	rs17405819	HNF4G	T	C	0.7	Head Circumference (cm)	-0.008 (-0.06 to 0.043)	0.054 (-0.068 to 0.176)	0.023 (-0.078 to 0.124)	-0.061 (-0.21 to 0.088)	-0.001 (-0.084 to 0.082)
BMI	rs17405819	HNF4G	T	C	0.7	Tricep skinfold (mm)	NA	0.055 (-0.083 to 0.192)	0.061 (-0.046 to 0.168)	0.023 (-0.139 to 0.184)	0.002 (-0.105 to 0.109)
BMI	rs17405819	HNF4G	T	C	0.7	Subscapular skinfold (mm)	NA	-0.034 (-0.171 to 0.103)	0.047 (-0.061 to 0.155)	0.008 (-0.153 to 0.17)	0.026 (-0.083 to 0.135)
BMI	rs17405819	HNF4G	T	C	0.7	Sum of skinfolds (mm)	NA	0.019 (-0.256 to 0.293)	0.126 (-0.09 to 0.341)	0.025 (-0.298 to 0.348)	0.029 (-0.188 to 0.246)
BMI	rs17724992	GDF15/PGPEP1	A	G	0.75	Birth length (cm)	-0.132 (-0.242 to -0.022)	-0.016 (-0.26 to 0.229)	-0.112 (-0.318 to 0.094)	-0.216 (-0.559 to 0.127)	NA
BMI	rs17724992	GDF15/PGPEP1	A	G	0.75	Ponderal Index (kg/m3)	-0.043 (-0.222 to 0.137)	0.074 (-0.347 to 0.495)	0.076 (-0.257 to 0.409)	0.527 (-0.01 to 1.065)	NA
BMI	rs17724992	GDF15/PGPEP1	A	G	0.75	Head Circumference (cm)	-0.055 (-0.109 to -0.001)	-0.001 (-0.127 to 0.124)	0.024 (-0.079 to 0.128)	-0.043 (-0.2 to 0.115)	0.001 (-0.086 to 0.089)
BMI	rs17724992	GDF15/PGPEP1	A	G	0.75	Tricep skinfold (mm)	NA	-0.124 (-0.264 to 0.016)	-0.007 (-0.118 to 0.103)	0.076 (-0.093 to 0.245)	-0.053 (-0.164 to 0.058)
BMI	rs17724992	GDF15/PGPEP1	A	G	0.75	Subscapular skinfold (mm)	NA	0.037 (-0.104 to 0.177)	-0.005 (-0.115 to 0.106)	0.088 (-0.08 to 0.257)	-0.095 (-0.207 to 0.017)
BMI	rs17724992	GDF15/PGPEP1	A	G	0.75	Sum of skinfolds (mm)	NA	-0.088 (-0.369 to 0.192)	0.049 (-0.172 to 0.271)	0.163 (-0.174 to 0.499)	-0.159 (-0.383 to 0.065)
BMI	rs1808579	NPC1/C18orf8	C	T	0.53	Birth length (cm)	-0.022 (-0.119 to 0.075)	0.158 (-0.066 to 0.382)	0.034 (-0.155 to 0.222)	0.017 (-0.278 to 0.311)	NA
BMI	rs1808579	NPC1/C18orf8	C	T	0.53	Ponderal Index (kg/m3)	-0.076 (-0.234 to 0.083)	-0.153 (-0.537 to 0.23)	0.021 (-0.284 to 0.326)	-0.048 (-0.511 to 0.415)	NA
BMI	rs1808579	NPC1/C18orf8	C	T	0.53	Head Circumference (cm)	-0.033 (-0.081 to 0.014)	-0.036 (-0.15 to 0.078)	-0.024 (-0.119 to 0.071)	0.083 (-0.055 to 0.221)	-0.01 (-0.086 to 0.065)
BMI	rs1808579	NPC1/C18orf8	C	T	0.53	Tricep skinfold (mm)	NA	0.117 (-0.011 to 0.245)	0.021 (-0.08 to 0.122)	-0.011 (-0.161 to 0.138)	0.042 (-0.054 to 0.138)
BMI	rs1808579	NPC1/C18orf8	C	T	0.53	Subscapular skinfold (mm)	NA	0.113 (-0.015 to 0.241)	0.056 (-0.045 to 0.157)	0.002 (-0.147 to 0.151)	0.02 (-0.077 to 0.117)
BMI	rs1808579	NPC1/C18orf8	C	T	0.53	Sum of skinfolds (mm)	NA	0.25 (-0.006 to 0.505)	0.089 (-0.113 to 0.292)	-0.006 (-0.304 to 0.292)	0.064 (-0.129 to 0.258)
BMI	rs1928295	TLR4	T	C	0.55	Birth length (cm)	0.047 (-0.05 to 0.143)	-0.041 (-0.27 to 0.187)	0.167 (-0.023 to 0.357)	-0.001 (-0.28 to 0.277)	NA
BMI	rs1928295	TLR4	T	C	0.55	Ponderal Index (kg/m3)	-0.009 (-0.166 to 0.148)	0.333 (-0.057 to 0.723)	0.01 (-0.297 to 0.317)	-0.281 (-0.717 to 0.156)	NA
BMI	rs1928295	TLR4	T	C	0.55	Head Circumference (cm)	-0.005 (-0.053 to 0.042)	0.077 (-0.039 to 0.193)	0.051 (-0.045 to 0.146)	-0.006 (-0.139 to 0.128)	0.015 (-0.062 to 0.092)
BMI	rs1928295	TLR4	T	C	0.55	Tricep skinfold (mm)	NA	0.085 (-0.045 to 0.215)	0.017 (-0.085 to 0.119)	0.07 (-0.076 to 0.217)	0.037 (-0.061 to 0.135)
BMI	rs1928295	TLR4	T	C	0.55	Subscapular skinfold (mm)	NA	0.089 (-0.041 to 0.219)	0.007 (-0.095 to 0.109)	-0.003 (-0.149 to 0.143)	-0.015 (-0.114 to 0.084)
BMI	rs1928295	TLR4	T	C	0.55	Sum of skinfolds (mm)	NA	0.189 (-0.07 to 0.449)	0.054 (-0.15 to 0.259)	0.068 (-0.223 to 0.36)	0.028 (-0.17 to 0.226)
BMI	rs2033529	TDRG1/LRFN2	G	A	0.29	Birth length (cm)	0.107 (0 to 0.215)	-0.138 (-0.393 to 0.117)	-0.023 (-0.236 to 0.19)	0.292 (-0.031 to 0.615)	NA
BMI	rs2033529	TDRG1/LRFN2	G	A	0.29	Ponderal Index (kg/m3)	-0.071 (-0.247 to 0.105)	-0.305 (-0.743 to 0.132)	0.1 (-0.245 to 0.445)	-0.206 (-0.715 to 0.303)	NA
BMI	rs2033529	TDRG1/LRFN2	G	A	0.29	Head Circumference (cm)	0.009 (-0.044 to 0.062)	-0.056 (-0.186 to 0.075)	0.052 (-0.055 to 0.159)	0.159 (0.01 to 0.308)	0.034 (-0.048 to 0.116)
BMI	rs2033529	TDRG1/LRFN2	G	A	0.29	Tricep skinfold (mm)	NA	0.063 (-0.083 to 0.21)	0.087 (-0.027 to 0.201)	0.103 (-0.063 to 0.27)	-0.053 (-0.158 to 0.053)
BMI	rs2033529	TDRG1/LRFN2	G	A	0.29	Subscapular skinfold (mm)	NA	-0.024 (-0.17 to 0.122)	0.028 (-0.086 to 0.143)	0.117 (-0.049 to 0.283)	-0.063 (-0.169 to 0.044)
BMI	rs2033529	TDRG1/LRFN2	G	A	0.29	Sum of skinfolds (mm)	NA	0.039 (-0.253 to 0.331)	0.113 (-0.116 to 0.342)	0.26 (-0.071 to 0.592)	-0.132 (-0.345 to 0.081)
BMI	rs2033732	RALYL	C	T	0.75	Birth length (cm)	0.017 (-0.095 to 0.129)	0.084 (-0.178 to 0.347)	0.033 (-0.188 to 0.254)	0.142 (-0.195 to 0.479)	NA
BMI	rs2033732	RALYL	C	T	0.75	Ponderal Index (kg/m3)	-0.112 (-0.295 to 0.071)	0.066 (-0.385 to 0.516)	0.096 (-0.261 to 0.453)	-0.505 (-1.033 to 0.022)	NA
BMI	rs2033732	RALYL	C	T	0.75	Head Circumference (cm)	-0.075 (-0.13 to -0.02)	0.033 (-0.101 to 0.168)	0.094 (-0.017 to 0.205)	0.015 (-0.14 to 0.171)	-0.049 (-0.136 to 0.039)
BMI	rs2033732	RALYL	C	T	0.75	Tricep skinfold (mm)	NA	0.05 (-0.1 to 0.2)	0.029 (-0.09 to 0.147)	-0.105 (-0.275 to 0.066)	-0.034 (-0.148 to 0.08)
BMI	rs2033732	RALYL	C	T	0.75	Subscapular skinfold (mm)	NA	0.029 (-0.121 to 0.18)	-0.019 (-0.138 to 0.099)	-0.101 (-0.271 to 0.069)	-0.011 (-0.127 to 0.104)
BMI	rs2033732	RALYL	C	T	0.75	Sum of skinfolds (mm)	NA	0.085 (-0.215 to 0.386)	-0.01 (-0.247 to 0.227)	-0.227 (-0.566 to 0.113)	-0.045 (-0.275 to 0.186)
BMI	rs205262	C6orf106/SNRPC	G	A	0.27	Birth length (cm)	0.008 (-0.101 to 0.117)	0.065 (-0.192 to 0.322)	0.097 (-0.111 to 0.305)	0.02 (-0.3 to 0.34)	NA
BMI	rs205262	C6orf106/SNRPC	G	A	0.27	Ponderal Index (kg/m3)	-0.016 (-0.194 to 0.161)	-0.66 (-1.099 to -0.222)	-0.246 (-0.581 to 0.089)	0.11 (-0.393 to 0.612)	NA
BMI	rs205262	C6orf106/SNRPC	G	A	0.27	Head Circumference (cm)	-0.011 (-0.065 to 0.042)	-0.066 (-0.197 to 0.065)	0.006 (-0.099 to 0.11)	0.06 (-0.092 to 0.212)	0.032 (-0.054 to 0.117)
BMI	rs205262	C6orf106/SNRPC	G	A	0.27	Tricep skinfold (mm)	NA	-0.134 (-0.281 to 0.012)	0.006 (-0.105 to 0.118)	0.023 (-0.143 to 0.188)	0.001 (-0.106 to 0.109)
BMI	rs205262	C6orf106/SNRPC	G	A	0.27	Subscapular skinfold (mm)	NA	-0.114 (-0.26 to 0.033)	0.013 (-0.099 to 0.124)	0.064 (-0.101 to 0.228)	-0.031 (-0.139 to 0.078)
BMI	rs205262	C6orf106/SNRPC	G	A	0.27	Sum of skinfolds (mm)	NA	-0.268 (-0.561 to 0.024)	0.036 (-0.187 to 0.259)	0.171 (-0.159 to 0.5)	-0.027 (-0.244 to 0.191)
BMI	rs2075650	TOMM40/APOE/APOC1	A	G	0.85	Birth length (cm)	0.057 (-0.078 to 0.192)	0.413 (0.082 to 0.743)	-0.187 (-0.469 to 0.096)	-0.132 (-0.541 to 0.277)	NA
BMI	rs2075650	TOMM40/APOE/APOC1	A	G	0.85	Ponderal Index (kg/m3)	0.076 (-0.145 to 0.298)	-0.371 (-0.942 to 0.2)	-0.09 (-0.546 to 0.367)	0.069 (-0.575 to 0.713)	NA
BMI	rs2075650	TOMM40/APOE/APOC1	A	G	0.85	Head Circumference (cm)	0.053 (-0.014 to 0.119)	0.058 (-0.112 to 0.228)	-0.037 (-0.179 to 0.105)	-0.011 (-0.204 to 0.182)	-0.025 (-0.131 to 0.08)
BMI	rs2075650	TOMM40/APOE/APOC1	A	G	0.85	Tricep skinfold (mm)	NA	0.079 (-0.111 to 0.27)	-0.167 (-0.318 to -0.016)	0.055 (-0.159 to 0.269)	-0.156 (-0.292 to -0.021)
BMI	rs2075650	TOMM40/APOE/APOC1	A	G	0.85	Subscapular skinfold (mm)	NA	-0.033 (-0.224 to 0.157)	-0.164 (-0.316 to -0.013)	0.077 (-0.136 to 0.291)	-0.027 (-0.164 to 0.11)
BMI	rs2075650	TOMM40/APOE/APOC1	A	G	0.85	Sum of skinfolds (mm)	NA	0.045 (-0.335 to 0.426)	-0.382 (-0.685 to -0.079)	0.146 (-0.281 to 0.573)	-0.196 (-0.469 to 0.077)
BMI	rs2112347	POC5/HMGCR/COL4A3BP	T	G	0.63	Birth length (cm)	-0.026 (-0.127 to 0.075)	-0.138 (-0.377 to 0.102)	-0.017 (-0.214 to 0.18)	0.062 (-0.247 to 0.371)	NA
BMI	rs2112347	POC5/HMGCR/COL4A3BP	T	G	0.63	Ponderal Index (kg/m3)	0.081 (-0.084 to 0.246)	-0.04 (-0.451 to 0.372)	0.108 (-0.21 to 0.426)	-0.233 (-0.718 to 0.252)	NA
BMI	rs2112347	POC5/HMGCR/COL4A3BP	T	G	0.63	Head Circumference (cm)	0.023 (-0.026 to 0.073)	-0.009 (-0.131 to 0.113)	0.07 (-0.029 to 0.169)	0.051 (-0.093 to 0.195)	0.01 (-0.069 to 0.089)
BMI	rs2112347	POC5/HMGCR/COL4A3BP	T	G	0.63	Tricep skinfold (mm)	NA	-0.085 (-0.222 to 0.052)	0.017 (-0.089 to 0.122)	-0.023 (-0.182 to 0.135)	-0.034 (-0.137 to 0.069)
BMI	rs2112347	POC5/HMGCR/COL4A3BP	T	G	0.63	Subscapular skinfold (mm)	NA	-0.114 (-0.251 to 0.023)	-0.014 (-0.12 to 0.092)	-0.089 (-0.247 to 0.068)	-0.045 (-0.149 to 0.06)
BMI	rs2112347	POC5/HMGCR/COL4A3BP	T	G	0.63	Sum of skinfolds (mm)	NA	-0.217 (-0.491 to 0.056)	-0.049 (-0.261 to 0.162)	-0.138 (-0.454 to 0.178)	-0.086 (-0.294 to 0.122)
BMI	rs2121279	LRP1B	T	C	0.15	Birth length (cm)	0.002 (-0.146 to 0.151)	-0.197 (-0.531 to 0.137)	0.209 (-0.066 to 0.484)	-0.049 (-0.473 to 0.375)	NA
BMI	rs2121279	LRP1B	T	C	0.15	Ponderal Index (kg/m3)	0.017 (-0.224 to 0.259)	0.043 (-0.53 to 0.615)	-0.29 (-0.735 to 0.155)	0.197 (-0.47 to 0.864)	NA
BMI	rs2121279	LRP1B	T	C	0.15	Head Circumference (cm)	0.014 (-0.059 to 0.087)	-0.165 (-0.335 to 0.004)	0.1 (-0.038 to 0.239)	0.125 (-0.076 to 0.325)	-0.075 (-0.187 to 0.037)
BMI	rs2121279	LRP1B	T	C	0.15	Tricep skinfold (mm)	NA	-0.059 (-0.25 to 0.132)	-0.029 (-0.177 to 0.119)	0.061 (-0.157 to 0.278)	-0.033 (-0.176 to 0.11)
BMI	rs2121279	LRP1B	T	C	0.15	Subscapular skinfold (mm)	NA	0.025 (-0.165 to 0.216)	-0.018 (-0.166 to 0.13)	-0.041 (-0.258 to 0.176)	-0.141 (-0.285 to 0.004)
BMI	rs2121279	LRP1B	T	C	0.15	Sum of skinfolds (mm)	NA	-0.033 (-0.414 to 0.348)	-0.094 (-0.39 to 0.202)	0.003 (-0.43 to 0.437)	-0.194 (-0.482 to 0.095)
BMI	rs2176598	HSD17B12	T	C	0.25	Birth length (cm)	-0.07 (-0.183 to 0.044)	0.194 (-0.071 to 0.459)	-0.187 (-0.398 to 0.024)	-0.159 (-0.495 to 0.177)	NA
BMI	rs2176598	HSD17B12	T	C	0.25	Ponderal Index (kg/m3)	0.003 (-0.182 to 0.188)	-0.193 (-0.649 to 0.263)	0.139 (-0.202 to 0.481)	0.349 (-0.178 to 0.876)	NA
BMI	rs2176598	HSD17B12	T	C	0.25	Head Circumference (cm)	-0.015 (-0.071 to 0.04)	-0.056 (-0.191 to 0.08)	0.024 (-0.082 to 0.13)	-0.003 (-0.165 to 0.159)	-0.038 (-0.123 to 0.047)
BMI	rs2176598	HSD17B12	T	C	0.25	Tricep skinfold (mm)	NA	-0.005 (-0.157 to 0.147)	0.032 (-0.081 to 0.146)	-0.029 (-0.206 to 0.148)	-0.043 (-0.155 to 0.069)
BMI	rs2176598	HSD17B12	T	C	0.25	Subscapular skinfold (mm)	NA	-0.043 (-0.195 to 0.108)	-0.054 (-0.167 to 0.06)	0.027 (-0.149 to 0.204)	-0.075 (-0.187 to 0.038)
BMI	rs2176598	HSD17B12	T	C	0.25	Sum of skinfolds (mm)	NA	-0.054 (-0.357 to 0.249)	-0.041 (-0.268 to 0.186)	0.017 (-0.336 to 0.37)	-0.135 (-0.361 to 0.091)
BMI	rs2207139	TFAP2B	G	A	0.18	Birth length (cm)	0.037 (-0.09 to 0.164)	0.282 (-0.005 to 0.568)	0.189 (-0.061 to 0.439)	0.167 (-0.207 to 0.542)	NA
BMI	rs2207139	TFAP2B	G	A	0.18	Ponderal Index (kg/m3)	0.057 (-0.151 to 0.264)	0.207 (-0.287 to 0.702)	-0.204 (-0.608 to 0.2)	-0.101 (-0.69 to 0.488)	NA
BMI	rs2207139	TFAP2B	G	A	0.18	Head Circumference (cm)	0.04 (-0.023 to 0.102)	0.145 (-0.002 to 0.291)	0.019 (-0.107 to 0.144)	-0.006 (-0.183 to 0.171)	-0.007 (-0.105 to 0.091)
BMI	rs2207139	TFAP2B	G	A	0.18	Tricep skinfold (mm)	NA	0.066 (-0.099 to 0.231)	0.031 (-0.103 to 0.165)	-0.029 (-0.226 to 0.168)	0.041 (-0.085 to 0.168)
BMI	rs2207139	TFAP2B	G	A	0.18	Subscapular skinfold (mm)	NA	0.046 (-0.119 to 0.211)	0.018 (-0.116 to 0.152)	0.044 (-0.152 to 0.241)	0.049 (-0.08 to 0.177)
BMI	rs2207139	TFAP2B	G	A	0.18	Sum of skinfolds (mm)	NA	0.121 (-0.209 to 0.45)	-0.006 (-0.275 to 0.262)	0.124 (-0.269 to 0.518)	0.093 (-0.163 to 0.349)
BMI	rs2245368	PMS2L11	C	T	0.18	Birth length (cm)	0.029 (-0.12 to 0.178)	-0.034 (-0.34 to 0.273)	0.092 (-0.139 to 0.322)	-0.11 (-0.486 to 0.266)	NA
BMI	rs2245368	PMS2L11	C	T	0.18	Ponderal Index (kg/m3)	0.107 (-0.136 to 0.351)	-0.014 (-0.539 to 0.512)	0.33 (-0.041 to 0.7)	0.142 (-0.452 to 0.735)	NA
BMI	rs2245368	PMS2L11	C	T	0.18	Head Circumference (cm)	-0.006 (-0.079 to 0.068)	0.012 (-0.144 to 0.168)	0.067 (-0.048 to 0.183)	-0.087 (-0.266 to 0.091)	0.026 (-0.076 to 0.128)
BMI	rs2245368	PMS2L11	C	T	0.18	Tricep skinfold (mm)	NA	-0.1 (-0.275 to 0.075)	0.134 (0.01 to 0.257)	-0.029 (-0.232 to 0.173)	-0.062 (-0.196 to 0.073)
BMI	rs2245368	PMS2L11	C	T	0.18	Subscapular skinfold (mm)	NA	-0.072 (-0.246 to 0.103)	0.111 (-0.012 to 0.234)	-0.038 (-0.24 to 0.165)	-0.086 (-0.222 to 0.05)
BMI	rs2245368	PMS2L11	C	T	0.18	Sum of skinfolds (mm)	NA	-0.186 (-0.535 to 0.164)	0.265 (0.018 to 0.512)	-0.046 (-0.45 to 0.359)	-0.154 (-0.425 to 0.118)
BMI	rs2287019	QPCTL/GIPR	C	T	0.8	Birth length (cm)	0.121 (-0.003 to 0.245)	0.048 (-0.229 to 0.325)	0.109 (-0.138 to 0.357)	-0.06 (-0.44 to 0.32)	NA
BMI	rs2287019	QPCTL/GIPR	C	T	0.8	Ponderal Index (kg/m3)	-0.108 (-0.31 to 0.095)	0.353 (-0.122 to 0.828)	-0.088 (-0.487 to 0.312)	0.164 (-0.434 to 0.762)	NA
BMI	rs2287019	QPCTL/GIPR	C	T	0.8	Head Circumference (cm)	0.011 (-0.05 to 0.072)	0.062 (-0.08 to 0.204)	0.024 (-0.1 to 0.149)	0.013 (-0.166 to 0.193)	0.045 (-0.053 to 0.144)
BMI	rs2287019	QPCTL/GIPR	C	T	0.8	Tricep skinfold (mm)	NA	0.049 (-0.109 to 0.208)	-0.034 (-0.167 to 0.098)	0.083 (-0.111 to 0.277)	-0.103 (-0.233 to 0.026)
BMI	rs2287019	QPCTL/GIPR	C	T	0.8	Subscapular skinfold (mm)	NA	0.062 (-0.097 to 0.22)	-0.026 (-0.158 to 0.107)	0.107 (-0.087 to 0.3)	-0.101 (-0.232 to 0.03)
BMI	rs2287019	QPCTL/GIPR	C	T	0.8	Sum of skinfolds (mm)	NA	0.121 (-0.195 to 0.437)	-0.047 (-0.313 to 0.218)	0.276 (-0.111 to 0.663)	-0.22 (-0.481 to 0.041)
BMI	rs2365389	FHIT	C	T	0.58	Birth length (cm)	-0.025 (-0.124 to 0.074)	-0.041 (-0.271 to 0.189)	-0.1 (-0.292 to 0.092)	0.175 (-0.108 to 0.458)	NA
BMI	rs2365389	FHIT	C	T	0.58	Ponderal Index (kg/m3)	0.171 (0.01 to 0.333)	0.117 (-0.279 to 0.513)	0.184 (-0.126 to 0.494)	-0.478 (-0.921 to -0.035)	NA
BMI	rs2365389	FHIT	C	T	0.58	Head Circumference (cm)	0.015 (-0.033 to 0.064)	-0.048 (-0.165 to 0.07)	0 (-0.097 to 0.096)	-0.11 (-0.245 to 0.024)	0.045 (-0.033 to 0.124)
BMI	rs2365389	FHIT	C	T	0.58	Tricep skinfold (mm)	NA	-0.014 (-0.146 to 0.118)	-0.037 (-0.14 to 0.066)	0.015 (-0.135 to 0.165)	0.062 (-0.039 to 0.163)
BMI	rs2365389	FHIT	C	T	0.58	Subscapular skinfold (mm)	NA	-0.038 (-0.17 to 0.094)	-0.035 (-0.138 to 0.068)	-0.022 (-0.171 to 0.128)	0.031 (-0.071 to 0.133)
BMI	rs2365389	FHIT	C	T	0.58	Sum of skinfolds (mm)	NA	-0.057 (-0.321 to 0.207)	-0.075 (-0.281 to 0.131)	0.042 (-0.258 to 0.341)	0.098 (-0.106 to 0.302)
BMI	rs2650492	SBK1/APOBR	A	G	0.3	Birth length (cm)	0.009 (-0.099 to 0.117)	0.201 (-0.056 to 0.458)	0.126 (-0.081 to 0.332)	-0.061 (-0.388 to 0.266)	NA
BMI	rs2650492	SBK1/APOBR	A	G	0.3	Ponderal Index (kg/m3)	0.069 (-0.107 to 0.244)	-0.104 (-0.544 to 0.337)	-0.06 (-0.394 to 0.274)	0.289 (-0.224 to 0.802)	NA
BMI	rs2650492	SBK1/APOBR	A	G	0.3	Head Circumference (cm)	0.03 (-0.023 to 0.083)	0.141 (0.01 to 0.272)	0.018 (-0.086 to 0.122)	0.125 (-0.027 to 0.276)	0.018 (-0.065 to 0.102)
BMI	rs2650492	SBK1/APOBR	A	G	0.3	Tricep skinfold (mm)	NA	0.026 (-0.122 to 0.173)	0.041 (-0.07 to 0.152)	0.063 (-0.103 to 0.229)	-0.01 (-0.117 to 0.097)
BMI	rs2650492	SBK1/APOBR	A	G	0.3	Subscapular skinfold (mm)	NA	0.021 (-0.126 to 0.169)	0.051 (-0.06 to 0.162)	-0.036 (-0.202 to 0.13)	0.007 (-0.102 to 0.115)
BMI	rs2650492	SBK1/APOBR	A	G	0.3	Sum of skinfolds (mm)	NA	0.051 (-0.243 to 0.345)	0.102 (-0.12 to 0.324)	0.016 (-0.315 to 0.348)	0 (-0.216 to 0.217)
BMI	rs2820292	NAV1	C	A	0.56	Birth length (cm)	0.116 (0.018 to 0.214)	-0.065 (-0.285 to 0.155)	-0.09 (-0.279 to 0.1)	-0.272 (-0.571 to 0.027)	NA
BMI	rs2820292	NAV1	C	A	0.56	Ponderal Index (kg/m3)	-0.007 (-0.167 to 0.153)	0.086 (-0.292 to 0.464)	0.07 (-0.236 to 0.377)	0.196 (-0.275 to 0.667)	NA
BMI	rs2820292	NAV1	C	A	0.56	Head Circumference (cm)	0.008 (-0.04 to 0.056)	-0.019 (-0.131 to 0.094)	0.048 (-0.047 to 0.144)	-0.098 (-0.238 to 0.042)	0.006 (-0.072 to 0.083)
BMI	rs2820292	NAV1	C	A	0.56	Tricep skinfold (mm)	NA	0.015 (-0.111 to 0.141)	-0.03 (-0.132 to 0.071)	-0.062 (-0.214 to 0.089)	0.03 (-0.07 to 0.129)
BMI	rs2820292	NAV1	C	A	0.56	Subscapular skinfold (mm)	NA	0.063 (-0.063 to 0.189)	-0.05 (-0.152 to 0.052)	-0.095 (-0.246 to 0.056)	0.055 (-0.046 to 0.156)
BMI	rs2820292	NAV1	C	A	0.56	Sum of skinfolds (mm)	NA	0.087 (-0.165 to 0.338)	-0.14 (-0.344 to 0.064)	-0.132 (-0.434 to 0.171)	0.099 (-0.103 to 0.3)
BMI	rs29941	KCTD15	G	A	0.67	Birth length (cm)	0.037 (-0.067 to 0.141)	0.084 (-0.16 to 0.328)	-0.026 (-0.224 to 0.173)	0.179 (-0.142 to 0.5)	NA
BMI	rs29941	KCTD15	G	A	0.67	Ponderal Index (kg/m3)	0.023 (-0.147 to 0.192)	-0.167 (-0.587 to 0.252)	-0.017 (-0.338 to 0.303)	-0.302 (-0.807 to 0.202)	NA
BMI	rs29941	KCTD15	G	A	0.67	Head Circumference (cm)	0.001 (-0.05 to 0.052)	0.055 (-0.07 to 0.18)	-0.075 (-0.174 to 0.025)	-0.021 (-0.168 to 0.127)	-0.062 (-0.145 to 0.02)
BMI	rs29941	KCTD15	G	A	0.67	Tricep skinfold (mm)	NA	-0.014 (-0.155 to 0.126)	-0.024 (-0.13 to 0.083)	-0.032 (-0.196 to 0.131)	-0.047 (-0.155 to 0.061)
BMI	rs29941	KCTD15	G	A	0.67	Subscapular skinfold (mm)	NA	-0.09 (-0.23 to 0.05)	-0.015 (-0.122 to 0.091)	-0.06 (-0.223 to 0.103)	-0.039 (-0.148 to 0.071)
BMI	rs29941	KCTD15	G	A	0.67	Sum of skinfolds (mm)	NA	-0.116 (-0.396 to 0.164)	-0.089 (-0.302 to 0.124)	-0.07 (-0.395 to 0.256)	-0.091 (-0.309 to 0.127)
BMI	rs3101336	NEGR1	C	T	0.61	Birth length (cm)	0.133 (0.035 to 0.232)	0.159 (-0.071 to 0.39)	-0.035 (-0.229 to 0.16)	-0.199 (-0.495 to 0.096)	NA
BMI	rs3101336	NEGR1	C	T	0.61	Ponderal Index (kg/m3)	0.037 (-0.124 to 0.198)	-0.059 (-0.457 to 0.338)	0.154 (-0.16 to 0.468)	0.383 (-0.08 to 0.845)	NA
BMI	rs3101336	NEGR1	C	T	0.61	Head Circumference (cm)	0.051 (0.003 to 0.099)	0.048 (-0.07 to 0.166)	-0.043 (-0.141 to 0.055)	0.035 (-0.102 to 0.172)	-0.004 (-0.079 to 0.072)
BMI	rs3101336	NEGR1	C	T	0.61	Tricep skinfold (mm)	NA	-0.015 (-0.148 to 0.118)	0.115 (0.011 to 0.219)	-0.019 (-0.17 to 0.131)	-0.017 (-0.113 to 0.079)
BMI	rs3101336	NEGR1	C	T	0.61	Subscapular skinfold (mm)	NA	-0.032 (-0.165 to 0.1)	0.05 (-0.054 to 0.154)	-0.022 (-0.173 to 0.128)	0.011 (-0.086 to 0.108)
BMI	rs3101336	NEGR1	C	T	0.61	Sum of skinfolds (mm)	NA	-0.052 (-0.317 to 0.213)	0.177 (-0.031 to 0.386)	0.011 (-0.291 to 0.313)	-0.006 (-0.2 to 0.188)
BMI	rs3736485	SCG3/DMXL2	A	G	0.45	Birth length (cm)	-0.002 (-0.099 to 0.095)	-0.214 (-0.439 to 0.011)	-0.015 (-0.205 to 0.176)	0.142 (-0.139 to 0.423)	NA
BMI	rs3736485	SCG3/DMXL2	A	G	0.45	Ponderal Index (kg/m3)	-0.029 (-0.187 to 0.129)	0.067 (-0.32 to 0.455)	-0.399 (-0.706 to -0.093)	-0.026 (-0.468 to 0.416)	NA
BMI	rs3736485	SCG3/DMXL2	A	G	0.45	Head Circumference (cm)	-0.01 (-0.058 to 0.038)	-0.087 (-0.203 to 0.028)	-0.069 (-0.164 to 0.027)	-0.027 (-0.16 to 0.106)	-0.04 (-0.117 to 0.037)
BMI	rs3736485	SCG3/DMXL2	A	G	0.45	Tricep skinfold (mm)	NA	-0.078 (-0.207 to 0.052)	-0.085 (-0.186 to 0.017)	0.056 (-0.095 to 0.206)	-0.046 (-0.143 to 0.052)
BMI	rs3736485	SCG3/DMXL2	A	G	0.45	Subscapular skinfold (mm)	NA	-0.044 (-0.173 to 0.085)	-0.021 (-0.124 to 0.081)	0.154 (0.004 to 0.304)	-0.008 (-0.107 to 0.09)
BMI	rs3736485	SCG3/DMXL2	A	G	0.45	Sum of skinfolds (mm)	NA	-0.131 (-0.389 to 0.127)	-0.141 (-0.345 to 0.063)	0.258 (-0.042 to 0.557)	-0.062 (-0.259 to 0.135)
BMI	rs3810291	ZC3H4	A	G	0.67	Birth length (cm)	-0.031 (-0.14 to 0.077)	-0.053 (-0.292 to 0.187)	-0.015 (-0.209 to 0.178)	0.07 (-0.235 to 0.376)	NA
BMI	rs3810291	ZC3H4	A	G	0.67	Ponderal Index (kg/m3)	0.149 (-0.029 to 0.326)	-0.172 (-0.582 to 0.238)	0.015 (-0.296 to 0.327)	-0.151 (-0.63 to 0.328)	NA
BMI	rs3810291	ZC3H4	A	G	0.67	Head Circumference (cm)	0.018 (-0.036 to 0.071)	-0.003 (-0.125 to 0.119)	-0.013 (-0.11 to 0.084)	0.015 (-0.127 to 0.157)	-0.02 (-0.101 to 0.061)
BMI	rs3810291	ZC3H4	A	G	0.67	Tricep skinfold (mm)	NA	-0.064 (-0.201 to 0.073)	0.004 (-0.1 to 0.107)	0.032 (-0.124 to 0.188)	-0.002 (-0.108 to 0.103)
BMI	rs3810291	ZC3H4	A	G	0.67	Subscapular skinfold (mm)	NA	-0.108 (-0.244 to 0.029)	-0.029 (-0.133 to 0.075)	0.053 (-0.103 to 0.209)	0.031 (-0.076 to 0.138)
BMI	rs3810291	ZC3H4	A	G	0.67	Sum of skinfolds (mm)	NA	-0.189 (-0.462 to 0.084)	-0.076 (-0.283 to 0.132)	0.085 (-0.228 to 0.397)	0.027 (-0.186 to 0.24)
BMI	rs3817334	MTCH2/CELF1/C1QTNF4/SPI1	T	C	0.41	Birth length (cm)	0.057 (-0.043 to 0.157)	-0.048 (-0.276 to 0.179)	-0.128 (-0.316 to 0.061)	-0.03 (-0.328 to 0.268)	NA
BMI	rs3817334	MTCH2/CELF1/C1QTNF4/SPI1	T	C	0.41	Ponderal Index (kg/m3)	-0.072 (-0.236 to 0.091)	-0.11 (-0.501 to 0.281)	0.182 (-0.123 to 0.486)	0.574 (0.109 to 1.039)	NA
BMI	rs3817334	MTCH2/CELF1/C1QTNF4/SPI1	T	C	0.41	Head Circumference (cm)	0.008 (-0.041 to 0.057)	-0.069 (-0.185 to 0.047)	0.029 (-0.066 to 0.124)	0.065 (-0.072 to 0.203)	-0.01 (-0.088 to 0.067)
BMI	rs3817334	MTCH2/CELF1/C1QTNF4/SPI1	T	C	0.41	Tricep skinfold (mm)	NA	0.013 (-0.118 to 0.143)	0.049 (-0.052 to 0.15)	0.068 (-0.082 to 0.217)	0.031 (-0.069 to 0.131)
BMI	rs3817334	MTCH2/CELF1/C1QTNF4/SPI1	T	C	0.41	Subscapular skinfold (mm)	NA	-0.034 (-0.165 to 0.096)	-0.015 (-0.116 to 0.086)	0.064 (-0.086 to 0.213)	0.004 (-0.097 to 0.106)
BMI	rs3817334	MTCH2/CELF1/C1QTNF4/SPI1	T	C	0.41	Sum of skinfolds (mm)	NA	-0.026 (-0.286 to 0.235)	0.017 (-0.186 to 0.219)	0.173 (-0.127 to 0.472)	0.041 (-0.161 to 0.243)
BMI	rs3849570	GBE1	A	C	0.36	Birth length (cm)	-0.054 (-0.156 to 0.047)	-0.029 (-0.268 to 0.21)	0.058 (-0.147 to 0.263)	0.024 (-0.272 to 0.32)	NA
BMI	rs3849570	GBE1	A	C	0.36	Ponderal Index (kg/m3)	0.152 (-0.013 to 0.318)	0.217 (-0.195 to 0.629)	-0.149 (-0.48 to 0.182)	0.144 (-0.319 to 0.607)	NA
BMI	rs3849570	GBE1	A	C	0.36	Head Circumference (cm)	0.029 (-0.021 to 0.079)	-0.009 (-0.131 to 0.113)	0.009 (-0.094 to 0.112)	0.008 (-0.131 to 0.148)	-0.033 (-0.112 to 0.045)
BMI	rs3849570	GBE1	A	C	0.36	Tricep skinfold (mm)	NA	0.045 (-0.093 to 0.182)	0.039 (-0.071 to 0.148)	0.093 (-0.059 to 0.246)	-0.028 (-0.131 to 0.075)
BMI	rs3849570	GBE1	A	C	0.36	Subscapular skinfold (mm)	NA	0.054 (-0.083 to 0.191)	-0.048 (-0.158 to 0.062)	0.16 (0.009 to 0.312)	-0.064 (-0.168 to 0.04)
BMI	rs3849570	GBE1	A	C	0.36	Sum of skinfolds (mm)	NA	0.107 (-0.166 to 0.381)	-0.092 (-0.312 to 0.128)	0.295 (-0.008 to 0.599)	-0.098 (-0.306 to 0.11)
BMI	rs3888190	SH2B1/APOBR/ATXN2L/SULT1A2/SBK1/TUFM	A	C	0.4	Birth length (cm)	0.02 (-0.081 to 0.12)	0.201 (-0.028 to 0.43)	0.119 (-0.072 to 0.31)	0.122 (-0.162 to 0.406)	NA
BMI	rs3888190	SH2B1/APOBR/ATXN2L/SULT1A2/SBK1/TUFM	A	C	0.4	Ponderal Index (kg/m3)	0.047 (-0.118 to 0.211)	-0.185 (-0.578 to 0.209)	-0.229 (-0.538 to 0.081)	-0.278 (-0.724 to 0.168)	NA
BMI	rs3888190	SH2B1/APOBR/ATXN2L/SULT1A2/SBK1/TUFM	A	C	0.4	Head Circumference (cm)	0.032 (-0.017 to 0.082)	0.056 (-0.061 to 0.173)	0.033 (-0.064 to 0.129)	0.007 (-0.128 to 0.142)	0.027 (-0.05 to 0.105)
BMI	rs3888190	SH2B1/APOBR/ATXN2L/SULT1A2/SBK1/TUFM	A	C	0.4	Tricep skinfold (mm)	NA	0.042 (-0.089 to 0.173)	0.016 (-0.087 to 0.119)	0.126 (-0.02 to 0.273)	-0.011 (-0.111 to 0.09)
BMI	rs3888190	SH2B1/APOBR/ATXN2L/SULT1A2/SBK1/TUFM	A	C	0.4	Subscapular skinfold (mm)	NA	0.009 (-0.122 to 0.14)	0.057 (-0.046 to 0.16)	0.032 (-0.115 to 0.178)	0.006 (-0.096 to 0.108)
BMI	rs3888190	SH2B1/APOBR/ATXN2L/SULT1A2/SBK1/TUFM	A	C	0.4	Sum of skinfolds (mm)	NA	0.054 (-0.209 to 0.316)	0.054 (-0.151 to 0.26)	0.105 (-0.187 to 0.397)	-0.002 (-0.205 to 0.201)
BMI	rs4256980	TRIM66/TUB	G	C	0.65	Birth length (cm)	-0.017 (-0.119 to 0.086)	0.009 (-0.227 to 0.244)	-0.008 (-0.201 to 0.186)	-0.059 (-0.369 to 0.251)	NA
BMI	rs4256980	TRIM66/TUB	G	C	0.65	Ponderal Index (kg/m3)	-0.047 (-0.215 to 0.121)	-0.303 (-0.707 to 0.1)	0.277 (-0.036 to 0.589)	0.368 (-0.118 to 0.854)	NA
BMI	rs4256980	TRIM66/TUB	G	C	0.65	Head Circumference (cm)	0.02 (-0.03 to 0.071)	-0.077 (-0.197 to 0.043)	0.137 (0.04 to 0.234)	-0.026 (-0.171 to 0.118)	-0.053 (-0.134 to 0.028)
BMI	rs4256980	TRIM66/TUB	G	C	0.65	Tricep skinfold (mm)	NA	-0.013 (-0.148 to 0.121)	0.009 (-0.095 to 0.112)	-0.005 (-0.161 to 0.152)	0.058 (-0.046 to 0.162)
BMI	rs4256980	TRIM66/TUB	G	C	0.65	Subscapular skinfold (mm)	NA	-0.066 (-0.2 to 0.068)	0.074 (-0.03 to 0.178)	0.053 (-0.103 to 0.21)	0.097 (-0.008 to 0.203)
BMI	rs4256980	TRIM66/TUB	G	C	0.65	Sum of skinfolds (mm)	NA	-0.088 (-0.357 to 0.18)	0.099 (-0.108 to 0.307)	-0.028 (-0.343 to 0.286)	0.161 (-0.049 to 0.371)
BMI	rs4740619	C9orf93	T	C	0.54	Birth length (cm)	-0.002 (-0.099 to 0.095)	0.033 (-0.194 to 0.259)	-0.075 (-0.265 to 0.115)	-0.163 (-0.45 to 0.123)	NA
BMI	rs4740619	C9orf93	T	C	0.54	Ponderal Index (kg/m3)	0.166 (0.008 to 0.324)	0.076 (-0.314 to 0.465)	0.048 (-0.259 to 0.356)	0.209 (-0.242 to 0.66)	NA
BMI	rs4740619	C9orf93	T	C	0.54	Head Circumference (cm)	0.005 (-0.042 to 0.053)	-0.053 (-0.169 to 0.063)	-0.052 (-0.148 to 0.043)	-0.035 (-0.169 to 0.099)	-0.053 (-0.13 to 0.024)
BMI	rs4740619	C9orf93	T	C	0.54	Tricep skinfold (mm)	NA	0.044 (-0.086 to 0.174)	0.008 (-0.094 to 0.11)	-0.031 (-0.177 to 0.115)	-0.084 (-0.183 to 0.015)
BMI	rs4740619	C9orf93	T	C	0.54	Subscapular skinfold (mm)	NA	0.12 (-0.01 to 0.249)	0.067 (-0.035 to 0.169)	-0.022 (-0.168 to 0.124)	-0.093 (-0.193 to 0.008)
BMI	rs4740619	C9orf93	T	C	0.54	Sum of skinfolds (mm)	NA	0.181 (-0.078 to 0.44)	0.082 (-0.122 to 0.287)	-0.013 (-0.306 to 0.279)	-0.196 (-0.396 to 0.005)
BMI	rs543874	SEC16B	G	A	0.19	Birth length (cm)	0.068 (-0.052 to 0.189)	-0.231 (-0.499 to 0.038)	0.016 (-0.225 to 0.257)	0.195 (-0.174 to 0.564)	NA
BMI	rs543874	SEC16B	G	A	0.19	Ponderal Index (kg/m3)	-0.316 (-0.513 to -0.12)	0.142 (-0.32 to 0.605)	0.041 (-0.348 to 0.43)	-0.172 (-0.752 to 0.409)	NA
BMI	rs543874	SEC16B	G	A	0.19	Head Circumference (cm)	-0.031 (-0.091 to 0.028)	-0.007 (-0.144 to 0.131)	0.032 (-0.089 to 0.153)	0.016 (-0.152 to 0.185)	0.079 (-0.011 to 0.17)
BMI	rs543874	SEC16B	G	A	0.19	Tricep skinfold (mm)	NA	-0.062 (-0.217 to 0.092)	0.029 (-0.1 to 0.158)	-0.092 (-0.279 to 0.094)	0.047 (-0.07 to 0.164)
BMI	rs543874	SEC16B	G	A	0.19	Subscapular skinfold (mm)	NA	-0.016 (-0.17 to 0.138)	0.001 (-0.128 to 0.13)	0.037 (-0.15 to 0.224)	0.048 (-0.071 to 0.167)
BMI	rs543874	SEC16B	G	A	0.19	Sum of skinfolds (mm)	NA	-0.084 (-0.392 to 0.225)	0.019 (-0.239 to 0.277)	-0.026 (-0.4 to 0.348)	0.108 (-0.13 to 0.345)
BMI	rs6477694	EPB41L4B/C9orf4	C	T	0.37	Birth length (cm)	-0.019 (-0.12 to 0.081)	0.105 (-0.131 to 0.34)	0.026 (-0.173 to 0.225)	0.359 (0.07 to 0.648)	NA
BMI	rs6477694	EPB41L4B/C9orf4	C	T	0.37	Ponderal Index (kg/m3)	0.062 (-0.102 to 0.226)	0.19 (-0.214 to 0.594)	-0.273 (-0.595 to 0.048)	-0.187 (-0.645 to 0.27)	NA
BMI	rs6477694	EPB41L4B/C9orf4	C	T	0.37	Head Circumference (cm)	-0.031 (-0.081 to 0.018)	0.073 (-0.047 to 0.193)	-0.02 (-0.12 to 0.08)	0.128 (-0.01 to 0.265)	-0.078 (-0.154 to -0.001)
BMI	rs6477694	EPB41L4B/C9orf4	C	T	0.37	Tricep skinfold (mm)	NA	0.052 (-0.083 to 0.187)	0.02 (-0.087 to 0.127)	0.101 (-0.051 to 0.253)	-0.05 (-0.15 to 0.05)
BMI	rs6477694	EPB41L4B/C9orf4	C	T	0.37	Subscapular skinfold (mm)	NA	0.088 (-0.047 to 0.222)	0.052 (-0.055 to 0.159)	0.18 (0.029 to 0.332)	-0.01 (-0.111 to 0.091)
BMI	rs6477694	EPB41L4B/C9orf4	C	T	0.37	Sum of skinfolds (mm)	NA	0.153 (-0.116 to 0.423)	0.026 (-0.188 to 0.24)	0.287 (-0.016 to 0.59)	-0.064 (-0.266 to 0.138)
BMI	rs6567160	MC4R	C	T	0.24	Birth length (cm)	-0.102 (-0.217 to 0.012)	-0.149 (-0.399 to 0.1)	-0.185 (-0.415 to 0.044)	-0.318 (-0.657 to 0.022)	NA
BMI	rs6567160	MC4R	C	T	0.24	Ponderal Index (kg/m3)	0.039 (-0.149 to 0.226)	0.222 (-0.21 to 0.653)	0.213 (-0.158 to 0.584)	0.312 (-0.222 to 0.846)	NA
BMI	rs6567160	MC4R	C	T	0.24	Head Circumference (cm)	-0.06 (-0.116 to -0.004)	0.005 (-0.123 to 0.133)	0.015 (-0.101 to 0.131)	0.062 (-0.098 to 0.222)	-0.054 (-0.145 to 0.036)
BMI	rs6567160	MC4R	C	T	0.24	Tricep skinfold (mm)	NA	0.048 (-0.094 to 0.19)	-0.02 (-0.143 to 0.104)	-0.07 (-0.242 to 0.101)	-0.079 (-0.194 to 0.035)
BMI	rs6567160	MC4R	C	T	0.24	Subscapular skinfold (mm)	NA	-0.02 (-0.163 to 0.123)	-0.052 (-0.175 to 0.072)	-0.061 (-0.233 to 0.11)	-0.043 (-0.159 to 0.072)
BMI	rs6567160	MC4R	C	T	0.24	Sum of skinfolds (mm)	NA	0.028 (-0.257 to 0.312)	-0.054 (-0.301 to 0.193)	-0.173 (-0.516 to 0.17)	-0.131 (-0.362 to 0.1)
BMI	rs657452	AGBL4	A	G	0.39	Birth length (cm)	-0.003 (-0.105 to 0.098)	0.047 (-0.186 to 0.281)	-0.009 (-0.202 to 0.183)	-0.21 (-0.495 to 0.075)	NA
BMI	rs657452	AGBL4	A	G	0.39	Ponderal Index (kg/m3)	0.083 (-0.082 to 0.249)	-0.062 (-0.462 to 0.338)	0.081 (-0.231 to 0.392)	0.162 (-0.288 to 0.612)	NA
BMI	rs657452	AGBL4	A	G	0.39	Head Circumference (cm)	-0.005 (-0.055 to 0.045)	0.047 (-0.072 to 0.166)	0.043 (-0.054 to 0.14)	-0.097 (-0.231 to 0.038)	-0.08 (-0.157 to -0.002)
BMI	rs657452	AGBL4	A	G	0.39	Tricep skinfold (mm)	NA	0.04 (-0.093 to 0.173)	0.044 (-0.06 to 0.147)	0.031 (-0.12 to 0.181)	-0.038 (-0.137 to 0.06)
BMI	rs657452	AGBL4	A	G	0.39	Subscapular skinfold (mm)	NA	-0.033 (-0.166 to 0.1)	0.074 (-0.029 to 0.177)	0.068 (-0.082 to 0.219)	-0.074 (-0.173 to 0.026)
BMI	rs657452	AGBL4	A	G	0.39	Sum of skinfolds (mm)	NA	0.005 (-0.261 to 0.271)	0.133 (-0.073 to 0.34)	0.145 (-0.156 to 0.446)	-0.119 (-0.318 to 0.08)
BMI	rs6804842	RARB	G	A	0.58	Birth length (cm)	0.088 (-0.011 to 0.188)	-0.014 (-0.249 to 0.22)	0.004 (-0.184 to 0.192)	-0.07 (-0.349 to 0.21)	NA
BMI	rs6804842	RARB	G	A	0.58	Ponderal Index (kg/m3)	-0.154 (-0.317 to 0.009)	0 (-0.402 to 0.403)	0.035 (-0.269 to 0.338)	-0.092 (-0.532 to 0.347)	NA
BMI	rs6804842	RARB	G	A	0.58	Head Circumference (cm)	-0.014 (-0.063 to 0.035)	-0.041 (-0.16 to 0.078)	0.004 (-0.09 to 0.099)	-0.017 (-0.149 to 0.115)	0.021 (-0.056 to 0.097)
BMI	rs6804842	RARB	G	A	0.58	Tricep skinfold (mm)	NA	-0.088 (-0.222 to 0.046)	-0.012 (-0.113 to 0.089)	-0.07 (-0.217 to 0.077)	-0.006 (-0.104 to 0.092)
BMI	rs6804842	RARB	G	A	0.58	Subscapular skinfold (mm)	NA	-0.025 (-0.159 to 0.11)	0.017 (-0.084 to 0.118)	-0.134 (-0.281 to 0.012)	0.049 (-0.05 to 0.148)
BMI	rs6804842	RARB	G	A	0.58	Sum of skinfolds (mm)	NA	-0.119 (-0.387 to 0.149)	0.013 (-0.189 to 0.215)	-0.273 (-0.566 to 0.02)	0.048 (-0.149 to 0.246)
BMI	rs7138803	BCDIN3D/FAIM2	A	G	0.38	Birth length (cm)	-0.082 (-0.183 to 0.019)	-0.067 (-0.301 to 0.167)	0.006 (-0.191 to 0.202)	0.076 (-0.228 to 0.38)	NA
BMI	rs7138803	BCDIN3D/FAIM2	A	G	0.38	Ponderal Index (kg/m3)	0.135 (-0.029 to 0.3)	0.107 (-0.294 to 0.508)	-0.23 (-0.547 to 0.087)	0 (-0.479 to 0.48)	NA
BMI	rs7138803	BCDIN3D/FAIM2	A	G	0.38	Head Circumference (cm)	0.003 (-0.046 to 0.053)	-0.019 (-0.139 to 0.101)	0.023 (-0.075 to 0.122)	0.066 (-0.078 to 0.211)	0.005 (-0.075 to 0.084)
BMI	rs7138803	BCDIN3D/FAIM2	A	G	0.38	Tricep skinfold (mm)	NA	0.023 (-0.111 to 0.157)	-0.068 (-0.174 to 0.037)	0.122 (-0.037 to 0.28)	0.027 (-0.076 to 0.13)
BMI	rs7138803	BCDIN3D/FAIM2	A	G	0.38	Subscapular skinfold (mm)	NA	0.027 (-0.107 to 0.161)	-0.084 (-0.19 to 0.021)	0.174 (0.016 to 0.333)	0.001 (-0.103 to 0.106)
BMI	rs7138803	BCDIN3D/FAIM2	A	G	0.38	Sum of skinfolds (mm)	NA	0.054 (-0.213 to 0.322)	-0.17 (-0.38 to 0.041)	0.34 (0.024 to 0.656)	0.024 (-0.184 to 0.232)
BMI	rs7141420	NRXN3	T	C	0.53	Birth length (cm)	0.087 (-0.01 to 0.185)	0.001 (-0.22 to 0.223)	-0.065 (-0.256 to 0.125)	-0.21 (-0.489 to 0.068)	NA
BMI	rs7141420	NRXN3	T	C	0.53	Ponderal Index (kg/m3)	-0.011 (-0.17 to 0.148)	0.1 (-0.281 to 0.48)	-0.075 (-0.383 to 0.233)	0.419 (-0.017 to 0.855)	NA
BMI	rs7141420	NRXN3	T	C	0.53	Head Circumference (cm)	0.035 (-0.012 to 0.083)	0.04 (-0.073 to 0.153)	-0.017 (-0.113 to 0.079)	0.087 (-0.043 to 0.216)	-0.015 (-0.089 to 0.059)
BMI	rs7141420	NRXN3	T	C	0.53	Tricep skinfold (mm)	NA	-0.036 (-0.163 to 0.091)	-0.011 (-0.113 to 0.092)	-0.05 (-0.189 to 0.09)	0.008 (-0.088 to 0.103)
BMI	rs7141420	NRXN3	T	C	0.53	Subscapular skinfold (mm)	NA	-0.018 (-0.144 to 0.109)	-0.076 (-0.178 to 0.027)	-0.019 (-0.158 to 0.121)	0.031 (-0.066 to 0.127)
BMI	rs7141420	NRXN3	T	C	0.53	Sum of skinfolds (mm)	NA	-0.057 (-0.311 to 0.196)	-0.083 (-0.288 to 0.122)	-0.084 (-0.363 to 0.194)	0.045 (-0.148 to 0.238)
BMI	rs7243357	GRP	T	G	0.81	Birth length (cm)	-0.089 (-0.219 to 0.042)	-0.092 (-0.387 to 0.203)	0.195 (-0.048 to 0.437)	0.473 (0.077 to 0.869)	NA
BMI	rs7243357	GRP	T	G	0.81	Ponderal Index (kg/m3)	-0.068 (-0.281 to 0.144)	-0.245 (-0.753 to 0.262)	-0.238 (-0.63 to 0.155)	-0.389 (-1.016 to 0.238)	NA
BMI	rs7243357	GRP	T	G	0.81	Head Circumference (cm)	-0.023 (-0.087 to 0.041)	-0.091 (-0.241 to 0.059)	0.025 (-0.098 to 0.147)	0.105 (-0.08 to 0.289)	-0.006 (-0.105 to 0.092)
BMI	rs7243357	GRP	T	G	0.81	Tricep skinfold (mm)	NA	-0.006 (-0.175 to 0.164)	-0.01 (-0.14 to 0.12)	0.183 (-0.017 to 0.384)	0.122 (-0.007 to 0.25)
BMI	rs7243357	GRP	T	G	0.81	Subscapular skinfold (mm)	NA	-0.015 (-0.184 to 0.154)	-0.064 (-0.194 to 0.067)	0.123 (-0.077 to 0.324)	0.083 (-0.047 to 0.213)
BMI	rs7243357	GRP	T	G	0.81	Sum of skinfolds (mm)	NA	-0.023 (-0.361 to 0.315)	-0.06 (-0.321 to 0.201)	0.311 (-0.092 to 0.714)	0.224 (-0.036 to 0.484)
BMI	rs758747	NLRC3	T	C	0.27	Birth length (cm)	0.063 (-0.045 to 0.171)	-0.086 (-0.33 to 0.158)	0.041 (-0.171 to 0.254)	-0.127 (-0.446 to 0.193)	NA
BMI	rs758747	NLRC3	T	C	0.27	Ponderal Index (kg/m3)	-0.171 (-0.348 to 0.005)	-0.099 (-0.519 to 0.321)	-0.444 (-0.786 to -0.103)	-0.294 (-0.796 to 0.207)	NA
BMI	rs758747	NLRC3	T	C	0.27	Head Circumference (cm)	-0.025 (-0.078 to 0.028)	0.02 (-0.105 to 0.145)	-0.092 (-0.199 to 0.014)	-0.083 (-0.232 to 0.065)	0.046 (-0.038 to 0.13)
BMI	rs758747	NLRC3	T	C	0.27	Tricep skinfold (mm)	NA	-0.031 (-0.17 to 0.109)	-0.051 (-0.164 to 0.063)	0.026 (-0.138 to 0.191)	-0.056 (-0.163 to 0.052)
BMI	rs758747	NLRC3	T	C	0.27	Subscapular skinfold (mm)	NA	-0.046 (-0.186 to 0.094)	-0.051 (-0.165 to 0.063)	0.068 (-0.097 to 0.232)	-0.003 (-0.112 to 0.105)
BMI	rs758747	NLRC3	T	C	0.27	Sum of skinfolds (mm)	NA	-0.084 (-0.363 to 0.196)	-0.088 (-0.316 to 0.14)	0.071 (-0.258 to 0.4)	-0.066 (-0.283 to 0.152)
BMI	rs7599312	ERBB4	G	A	0.72	Birth length (cm)	-0.008 (-0.119 to 0.103)	0.066 (-0.2 to 0.332)	0.053 (-0.16 to 0.267)	0.141 (-0.204 to 0.485)	NA
BMI	rs7599312	ERBB4	G	A	0.72	Ponderal Index (kg/m3)	-0.099 (-0.281 to 0.082)	-0.124 (-0.581 to 0.333)	-0.065 (-0.41 to 0.28)	0.056 (-0.484 to 0.596)	NA
BMI	rs7599312	ERBB4	G	A	0.72	Head Circumference (cm)	0.004 (-0.05 to 0.059)	0.02 (-0.116 to 0.156)	-0.071 (-0.178 to 0.036)	0.174 (0.014 to 0.334)	-0.011 (-0.098 to 0.076)
BMI	rs7599312	ERBB4	G	A	0.72	Tricep skinfold (mm)	NA	-0.033 (-0.186 to 0.119)	0.009 (-0.106 to 0.123)	0.016 (-0.158 to 0.19)	-0.003 (-0.113 to 0.107)
BMI	rs7599312	ERBB4	G	A	0.72	Subscapular skinfold (mm)	NA	-0.063 (-0.215 to 0.089)	0.017 (-0.098 to 0.132)	0.034 (-0.14 to 0.208)	-0.019 (-0.13 to 0.093)
BMI	rs7599312	ERBB4	G	A	0.72	Sum of skinfolds (mm)	NA	-0.106 (-0.41 to 0.199)	0.05 (-0.179 to 0.279)	0.023 (-0.326 to 0.371)	-0.02 (-0.243 to 0.202)
BMI	rs7899106	GRID1	G	A	0.05	Birth length (cm)	-0.008 (-0.236 to 0.221)	-0.151 (-0.645 to 0.343)	-0.059 (-0.482 to 0.365)	0.628 (0.009 to 1.247)	NA
BMI	rs7899106	GRID1	G	A	0.05	Ponderal Index (kg/m3)	-0.036 (-0.41 to 0.338)	-0.243 (-1.091 to 0.606)	-0.175 (-0.858 to 0.508)	-0.502 (-1.48 to 0.475)	NA
BMI	rs7899106	GRID1	G	A	0.05	Head Circumference (cm)	-0.112 (-0.225 to 0.001)	-0.295 (-0.547 to -0.044)	-0.06 (-0.272 to 0.153)	0.078 (-0.222 to 0.378)	0.052 (-0.121 to 0.224)
BMI	rs7899106	GRID1	G	A	0.05	Tricep skinfold (mm)	NA	0.074 (-0.21 to 0.357)	-0.038 (-0.264 to 0.189)	-0.065 (-0.404 to 0.275)	0.037 (-0.183 to 0.258)
BMI	rs7899106	GRID1	G	A	0.05	Subscapular skinfold (mm)	NA	-0.04 (-0.322 to 0.243)	-0.075 (-0.302 to 0.152)	-0.016 (-0.356 to 0.325)	0.034 (-0.188 to 0.257)
BMI	rs7899106	GRID1	G	A	0.05	Sum of skinfolds (mm)	NA	0.032 (-0.533 to 0.597)	-0.07 (-0.523 to 0.384)	-0.144 (-0.832 to 0.543)	0.076 (-0.368 to 0.521)
BMI	rs9400239	FOXO3/ HSS00296402	C	T	0.69	Birth length (cm)	-0.083 (-0.192 to 0.025)	0.227 (-0.018 to 0.472)	-0.057 (-0.265 to 0.15)	0.07 (-0.234 to 0.375)	NA
BMI	rs9400239	FOXO3/ HSS00296402	C	T	0.69	Ponderal Index (kg/m3)	-0.023 (-0.2 to 0.154)	-0.052 (-0.472 to 0.368)	0.118 (-0.217 to 0.454)	-0.2 (-0.68 to 0.279)	NA
BMI	rs9400239	FOXO3/ HSS00296402	C	T	0.69	Head Circumference (cm)	-0.035 (-0.088 to 0.018)	0.045 (-0.08 to 0.171)	0.022 (-0.083 to 0.126)	-0.054 (-0.197 to 0.09)	0.058 (-0.023 to 0.139)
BMI	rs9400239	FOXO3/ HSS00296402	C	T	0.69	Tricep skinfold (mm)	NA	0.053 (-0.088 to 0.194)	0.087 (-0.025 to 0.198)	-0.036 (-0.194 to 0.122)	-0.08 (-0.182 to 0.023)
BMI	rs9400239	FOXO3/ HSS00296402	C	T	0.69	Subscapular skinfold (mm)	NA	0.081 (-0.06 to 0.221)	0.042 (-0.069 to 0.154)	-0.071 (-0.229 to 0.087)	-0.042 (-0.145 to 0.062)
BMI	rs9400239	FOXO3/ HSS00296402	C	T	0.69	Sum of skinfolds (mm)	NA	0.146 (-0.135 to 0.427)	0.095 (-0.128 to 0.317)	-0.083 (-0.399 to 0.233)	-0.129 (-0.336 to 0.078)
BMI	rs9581854	MTIF3/GTF3A	T	C	0.18	Birth length (cm)	0.075 (-0.05 to 0.199)	-0.255 (-0.542 to 0.033)	-0.008 (-0.267 to 0.251)	0.149 (-0.276 to 0.575)	NA
BMI	rs9581854	MTIF3/GTF3A	T	C	0.18	Ponderal Index (kg/m3)	-0.07 (-0.273 to 0.133)	0.383 (-0.111 to 0.877)	0.085 (-0.333 to 0.503)	-0.411 (-1.079 to 0.257)	NA
BMI	rs9581854	MTIF3/GTF3A	T	C	0.18	Head Circumference (cm)	-0.033 (-0.094 to 0.029)	-0.037 (-0.184 to 0.111)	0.006 (-0.125 to 0.136)	-0.235 (-0.425 to -0.045)	0.018 (-0.076 to 0.112)
BMI	rs9581854	MTIF3/GTF3A	T	C	0.18	Tricep skinfold (mm)	NA	-0.067 (-0.232 to 0.098)	-0.119 (-0.257 to 0.02)	0.004 (-0.21 to 0.217)	-0.008 (-0.129 to 0.113)
BMI	rs9581854	MTIF3/GTF3A	T	C	0.18	Subscapular skinfold (mm)	NA	-0.022 (-0.187 to 0.143)	-0.085 (-0.224 to 0.054)	-0.103 (-0.316 to 0.11)	-0.064 (-0.186 to 0.059)
BMI	rs9581854	MTIF3/GTF3A	T	C	0.18	Sum of skinfolds (mm)	NA	-0.095 (-0.425 to 0.235)	-0.117 (-0.394 to 0.161)	-0.109 (-0.539 to 0.32)	-0.081 (-0.325 to 0.164)
BMI	rs9925964	KAT8/ZNF646/VKORC1/ZNF688/STX1B/FBXL19	A	G	0.62	Birth length (cm)	0.018 (-0.083 to 0.119)	-0.051 (-0.283 to 0.181)	-0.108 (-0.303 to 0.086)	-0.381 (-0.674 to -0.088)	NA
BMI	rs9925964	KAT8/ZNF646/VKORC1/ZNF688/STX1B/FBXL19	A	G	0.62	Ponderal Index (kg/m3)	-0.025 (-0.19 to 0.139)	-0.18 (-0.579 to 0.22)	-0.133 (-0.446 to 0.181)	0.288 (-0.174 to 0.75)	NA
BMI	rs9925964	KAT8/ZNF646/VKORC1/ZNF688/STX1B/FBXL19	A	G	0.62	Head Circumference (cm)	0.002 (-0.048 to 0.051)	0.01 (-0.109 to 0.129)	-0.026 (-0.124 to 0.072)	-0.061 (-0.196 to 0.075)	-0.012 (-0.09 to 0.066)
BMI	rs9925964	KAT8/ZNF646/VKORC1/ZNF688/STX1B/FBXL19	A	G	0.62	Tricep skinfold (mm)	NA	-0.078 (-0.212 to 0.055)	0.035 (-0.069 to 0.139)	-0.048 (-0.198 to 0.102)	0.056 (-0.046 to 0.158)
BMI	rs9925964	KAT8/ZNF646/VKORC1/ZNF688/STX1B/FBXL19	A	G	0.62	Subscapular skinfold (mm)	NA	-0.089 (-0.222 to 0.044)	0.026 (-0.078 to 0.13)	0.008 (-0.142 to 0.158)	0.004 (-0.1 to 0.107)
BMI	rs9925964	KAT8/ZNF646/VKORC1/ZNF688/STX1B/FBXL19	A	G	0.62	Sum of skinfolds (mm)	NA	-0.182 (-0.448 to 0.084)	-0.007 (-0.215 to 0.202)	-0.063 (-0.363 to 0.237)	0.063 (-0.144 to 0.269)

## Sheet: ESM Table 8
ESM Table 8: Association of metabolically favourable adiposity SNPs with body fat percentage, fat mass and lean mass in UK Biobank (SD units)
SNP	Effect on body fat percentage	Effect on fat mass	Effect on lean mass
rs11045172	0.011 (0.007 to 0.015)	0.012 (0.007 to 0.016)	0 (-0.003 to 0.003)
rs11118306	0.02 (0.017 to 0.023)	0.021 (0.017 to 0.025)	-0.002 (-0.004 to 0)
rs13389219	0.017 (0.014 to 0.02)	0.016 (0.013 to 0.02)	-0.002 (-0.004 to 0)
rs1801282	0.029 (0.024 to 0.033)	0.029 (0.024 to 0.035)	-0.002 (-0.006 to 0.002)
rs2267373	0.017 (0.014 to 0.02)	0.019 (0.015 to 0.023)	0.002 (-0.001 to 0.004)
rs2276936	0.012 (0.009 to 0.015)	0.012 (0.008 to 0.016)	-0.003 (-0.006 to -0.001)
rs2943653	0.016 (0.013 to 0.019)	0.013 (0.009 to 0.017)	-0.008 (-0.01 to -0.005)
rs2980888	0.012 (0.009 to 0.015)	0.014 (0.01 to 0.018)	0.001 (-0.002 to 0.003)
rs40271	0.012 (0.008 to 0.015)	0.011 (0.006 to 0.015)	-0.004 (-0.006 to -0.001)
rs632057	0.009 (0.006 to 0.012)	0.008 (0.004 to 0.012)	-0.003 (-0.005 to -0.001)
rs7133378	0.019 (0.016 to 0.022)	0.018 (0.014 to 0.022)	-0.004 (-0.007 to -0.002)
rs7258937	0.016 (0.013 to 0.019)	0.016 (0.012 to 0.02)	-0.002 (-0.004 to 0.001)
rs972283	0.014 (0.011 to 0.017)	0.013 (0.01 to 0.017)	-0.002 (-0.005 to 0)
rs998584	0.009 (0.006 to 0.012)	0.012 (0.008 to 0.016)	0.004 (0.002 to 0.007)

## Sheet: ESM Table 9
ESM Table 9: Associations between weighted allele scores and potential confounders
	Study	Difference in odds ratios (95% CI) per unit increase in weighted allele score	Difference in odds ratios (95% CI) per unit increase in weighted allele score
		Favourable Adiposity	BMI
Education (odds ratio of university degree yes or no)	UKB (N = 238,261)	1.000 (0.996 to 1.003)	0.997 (0.995 to 0.999)
Education (odds ratio of university degree yes or no)	ALSPAC (N = 6,884)	0.988 (0.957 to 1.019)	1.004 (0.984 to 1.023)
Education (odds ratio of university degree yes or no)	EFSOCH (N = NA)	NA	NA
Education (odds ratio of university degree yes or no)	HAPO 1 (N = 1,019)	0.943 (0.888 to 0.998)	1.020 (0.985 to 1.056)
Education (odds ratio of university degree yes or no)	HAPO 2 (N = 790)	1.014 (0.948 to 1.088)	1.027 (0.983 to 1.071)
Education (odds ratio of university degree yes or no)	BiB (N= 3,054)	0.986 (0.942 to 1.030)	0.995 (0.968 to 1.022)
Maternal smoking (odds ratio of ever vs never)	UKB (N = 160,043)	1.004 (0.998 to 1.011)	1.011 (1.007 to 1.015)
Maternal smoking (odds ratio of ever vs never)	ALSPAC (N =7,127)	0.988 (0.959 to 1.017)	1.018 (1.000 to 1.036)
Maternal smoking (odds ratio of ever vs never)	EFSOCH (N = 928)	1.051 (0.951 to 1.151)	1.054 (0.997 to 1.112)
Maternal smoking (odds ratio of ever vs never)	HAPO 1 (N = 1,052)	1.029 (0.940 to 1.118)	1.026 (0.974 to 1.078)
Maternal smoking (odds ratio of ever vs never)	HAPO 2 (N = 815)	0.999 (0.91 to 1.088)	1.027 (0.973 to 1.081)
Maternal smoking (odds ratio of ever vs never)	BiB (N= 3,053)	0.992 (0.958 to 1.026)	1.000 (0.981 to 1.014)

## Sheet: ESM Table 10
ESM Table 10: Multivariable MR for BMI's effect on birth weight in EGG + UK Biobank; confounders and mediators
MR Model	Exposure-outcome effect (g)
IVW for BMI (random effects model, 76 SNPs)	35g (6 to 63)
Multivariable Model IVW for BMI with exposure and smoking SNPs adjusted for smoking (77 SNPs)	35g (6 to 64)
Multivariable Model IVW for BMI with exposure and education SNPs adjusted for education (109 SNPs)	38g (11 to 66)
Multivariable Model IVW for BMI with exposure, smoking and education SNPs adjusted for smoking and education (82 SNPs)	43g (13 to 73)
For the education adjustment, of the 74 non-UK Biobank identified SNPs from Okbay et al[1], only 33 had both birth weight data in EGG + UK Biobank data and BMI data in Locke et al[2], and only five had smoking data in Furberg et al[3] as well.
References
1	Okbay A, Beauchamp JP, Fontana MA, Lee JJ, Pers TH, Rietveld CA, et al. Genome-wide association study identifies 74 loci associated with educational attainment. Nature. 2016;533:539. doi: 10.1038/nature17671.
2	Locke AE, Kahali B, Berndt SI, Justice AE, Pers TH, Day FR, et al. Genetic studies of body mass index yield new insights for obesity biology. Nature. 2015;518:197. doi: 10.1038/nature14177
3	The T, Genetics C, Furberg H, Kim Y, Dackor J, Boerwinkle E, et al. Genome-wide meta-analyses identify multiple loci associated with smoking behavior. Nature Genetics. 2010;42:441. doi: 10.1038/ng.571

[truncated: 1 more sheets: ESM Table 11]
